# Supplementary material for: PARP4 interacts with hnRNPM to regulate splicing during lung cancer progression
Source: Genome Med. 2024 Jul 22;16:91. doi: 10.1186/s13073-024-01328-1 (PMC11265163; doi:10.1186/s13073-024-01328-1)
Supplement: Supplementary file 2 — Additional file 2. List of Asian LUAD sample IDs. Excel file containing the list of patient cohort sample IDs used in the analyses for the respective figures. [file 13073_2024_1328_MOESM2_ESM.xlsx]

## Sheet: Figure 1A, 1B and 1C
Sample Id	PARP4: Putative copy-number alterations from GISTIC
A006	Diploid
A008	Diploid
A012	Shallow Deletion
A015	Shallow Deletion
A016	Shallow Deletion
A017	Shallow Deletion
A021	Shallow Deletion
A025	Diploid
A027	Shallow Deletion
A028	Shallow Deletion
A033	Diploid
A037	Shallow Deletion
A062	Diploid
A063	Diploid
A066	Shallow Deletion
A068	Diploid
A071	Shallow Deletion
A072	Gain
A073	Gain
A074	Shallow Deletion
A100	Shallow Deletion
A101	Shallow Deletion
A102	Deep Deletion
A103	Shallow Deletion
A104	Diploid
A109	Diploid
A110	Shallow Deletion
A111	Diploid
A112	Shallow Deletion
A114	Diploid
A117	Diploid
A120	Shallow Deletion
A122	Diploid
A124	Gain
A126	Diploid
A130	Shallow Deletion
A131	Shallow Deletion
A134	Shallow Deletion
A136	Shallow Deletion
A138	Amplification
A139	Shallow Deletion
A143	Diploid
A144	Shallow Deletion
A146	Deep Deletion
A147	Diploid
A148	Shallow Deletion
A149	Shallow Deletion
A150	Shallow Deletion
A152	Shallow Deletion
A153	Shallow Deletion
A155	Diploid
A156	Diploid
A157	Shallow Deletion
A158	Diploid
A159	Gain
A162	Gain
A163	Shallow Deletion
A165	Shallow Deletion
A167	Diploid
A168	Diploid
A169	Gain
A177	Diploid
A182	Shallow Deletion
A183	Gain
A185	Shallow Deletion
A186	Diploid
A187	Diploid
A188	Shallow Deletion
A190	Gain
A191	Shallow Deletion
A192	Deep Deletion
A193	Shallow Deletion
A194	Diploid
A195	Diploid
A196	Diploid
A197	Shallow Deletion
A198	Diploid
A199	Shallow Deletion
A200	Gain
A201	Diploid
A202	Diploid
A203	Diploid
A204	Shallow Deletion
A205	Shallow Deletion
A206	Shallow Deletion
A207	Gain
A208	Shallow Deletion
A209	Diploid
A210	Shallow Deletion
A211	Diploid
A212	Diploid
A213	Diploid
A214	Diploid
A215	Diploid
A216	Shallow Deletion
A217	Shallow Deletion
A218	Diploid
A219	Shallow Deletion
A220	Shallow Deletion
A221	Diploid
A222	Shallow Deletion
A224	Diploid
A227	Diploid
A228	Shallow Deletion
A229	Shallow Deletion
A230	Shallow Deletion
A231	Shallow Deletion
A232	Shallow Deletion
A233	Diploid
A234	Diploid
A239	Diploid
A240	Diploid
A241	Diploid
A243	Diploid
A247	Shallow Deletion
A249	Shallow Deletion
A250	Diploid
A252	Diploid
A255	Diploid
A258	Shallow Deletion
A259	Diploid
A260	Diploid
A261	Diploid
A262	Diploid
A263	Diploid
A264	Diploid
A265	Diploid
A266	Shallow Deletion
A267	Diploid
A268	Diploid
A269	Shallow Deletion
A270	Shallow Deletion
A271	Shallow Deletion
A272	Shallow Deletion
A273	Diploid
A274	Shallow Deletion
A275	Shallow Deletion
A276	Diploid
A277	Shallow Deletion
A278	Diploid
A279	Deep Deletion
A280	Diploid
A281	Shallow Deletion
A282	Diploid
A283	Diploid
A284	Shallow Deletion
A285	Diploid
A295	Shallow Deletion
A302	Shallow Deletion
A306	Shallow Deletion
A307	Shallow Deletion
A310	Shallow Deletion
A315	Diploid
A316	Gain
A320	Shallow Deletion
A322	Diploid
A323	Shallow Deletion
A344	Diploid
A349	Gain
A364	Shallow Deletion
A368	Diploid
A375	Shallow Deletion
A377	Shallow Deletion
A379	Diploid
A380	Shallow Deletion
A381	Shallow Deletion
A425	Diploid
A426	Diploid
A428	Gain
A430	Gain
A432	Shallow Deletion
A433	Shallow Deletion
A434	Shallow Deletion
A435	Shallow Deletion
A483	Diploid
A485	Shallow Deletion
A486	Diploid
A488	Shallow Deletion
A490	Shallow Deletion
A492	Diploid
A493	Shallow Deletion
A494	Diploid
A495	Gain
A496	Diploid
A497	Shallow Deletion
A499	Diploid
A500	Diploid
A501	Diploid
A502	Shallow Deletion
A503	Diploid
A504	Shallow Deletion
A505	Shallow Deletion
A507	Diploid
A508	Diploid
A509	Shallow Deletion
A510	Shallow Deletion
A511	Shallow Deletion
A512	Shallow Deletion
A513	Diploid
A514	Diploid
A517	Shallow Deletion
A519	Gain
A521	Shallow Deletion
A522	Diploid
A524	Diploid
A530	Diploid
A532	Gain
A534	Diploid
A537	Shallow Deletion
A538	Shallow Deletion
BGI-EX01	Shallow Deletion
BGI-EX02	Shallow Deletion
BGI-EX03	Shallow Deletion
BGI-EX04	Diploid
BGI-EX05	Diploid
BGI-EX06	Diploid
BGI-EX07	Shallow Deletion
BGI-EX08	Shallow Deletion
BGI-EX09	Shallow Deletion
BGI-RS01	Shallow Deletion
BGI-RS02	Shallow Deletion
BGI-RS03	Diploid
BGI-RS04	Diploid
BGI-RS05	Shallow Deletion
BGI-RS06	Shallow Deletion
BGI-RS07	Shallow Deletion
BGI-RS08	Shallow Deletion
BGI-RS09	Diploid
BGI-RS10	Shallow Deletion
BGI-RS11	Shallow Deletion
BGI-RS12	Shallow Deletion
BGI-RS13	Shallow Deletion
BGI-RS14	Diploid
BGI-RS15	Diploid
BGI-RS16	Shallow Deletion
BGI-RS17	Shallow Deletion
BGI-RS18	Diploid
BGI-RS19	Shallow Deletion
BGI-RS20	Gain
BGI-RS21	Shallow Deletion
BGI-RS22	Diploid
BGI-RS23	Shallow Deletion
BGI-RS24	Diploid
BGI-RS25	Shallow Deletion
BGI-RS26	Shallow Deletion
BGI-RS27	Shallow Deletion
BGI-RS28	Diploid
BGI-RS29	Diploid
BGI-RS30	Shallow Deletion
BGI-RS31	Shallow Deletion
BGI-RS32	Shallow Deletion
BGI-RS33	Shallow Deletion
BGI-RS34	Gain
BGI-RS35	Shallow Deletion
BGI-RS36	Shallow Deletion
BGI-RS37	Diploid
BGI-RS38	Diploid
BGI-RS39	Shallow Deletion
BGI-RS40	Shallow Deletion
BGI-RS41	Diploid
BGI-RS42	Diploid
BGI-RS44	Diploid
BGI-RS45	Gain
BGI-RS46	Diploid
BGI-RS47	Shallow Deletion
BGI-RS48	Shallow Deletion
BGI-RS49	Diploid
BGI-RS50	Shallow Deletion
BGI-RS51	Diploid
BGI-RS52	Gain
BGI-RS53	Diploid
BGI-RS54	Shallow Deletion
BGI-RS55	Shallow Deletion
BGI-RS56	Shallow Deletion
BGI-RS57	Gain
BGI-RS58	Shallow Deletion
BGI-RS59	Gain
BGI-RS60	Shallow Deletion
BGI-WG01	Shallow Deletion
BGI-WG02	Shallow Deletion
BGI-WG03	Diploid
BGI-WG04	Diploid
BGI-WG05	Diploid
BGI-WG06	Diploid
BGI-WG07	Diploid
BGI-WG08	Shallow Deletion
BGI-WG09	Diploid
BGI-WG10	Shallow Deletion
BGI-WG11	Shallow Deletion
BGI-WG12	Shallow Deletion
BGI-WG13	Shallow Deletion
BGI-WG14	Shallow Deletion
BGI-WG15	Shallow Deletion
BGI-WG16	Shallow Deletion
BGI-WG17	Shallow Deletion
BGI-WG18	Shallow Deletion
BGI-WG19	Diploid
BGI-WG20	Diploid
BGI-WG21	Diploid
BGI-WG22	Gain
BGI-WG23	Shallow Deletion
BGI-WG24	Deep Deletion

## Sheet: Figure 1D
Sample Id	PARP4: Putative copy-number alterations from GISTIC
A102	Deep Deletion
A192	Deep Deletion
A279	Deep Deletion
A015	Shallow Deletion
A021	Shallow Deletion
A027	Shallow Deletion
A028	Shallow Deletion
A037	Shallow Deletion
A066	Shallow Deletion
A074	Shallow Deletion
A100	Shallow Deletion
A101	Shallow Deletion
A103	Shallow Deletion
A110	Shallow Deletion
A112	Shallow Deletion
A120	Shallow Deletion
A131	Shallow Deletion
A134	Shallow Deletion
A144	Shallow Deletion
A148	Shallow Deletion
A150	Shallow Deletion
A153	Shallow Deletion
A157	Shallow Deletion
A163	Shallow Deletion
A165	Shallow Deletion
A182	Shallow Deletion
A185	Shallow Deletion
A188	Shallow Deletion
A191	Shallow Deletion
A193	Shallow Deletion
A197	Shallow Deletion
A199	Shallow Deletion
A204	Shallow Deletion
A205	Shallow Deletion
A206	Shallow Deletion
A208	Shallow Deletion
A210	Shallow Deletion
A216	Shallow Deletion
A217	Shallow Deletion
A219	Shallow Deletion
A220	Shallow Deletion
A222	Shallow Deletion
A232	Shallow Deletion
A247	Shallow Deletion
A249	Shallow Deletion
A258	Shallow Deletion
A266	Shallow Deletion
A269	Shallow Deletion
A270	Shallow Deletion
A271	Shallow Deletion
A272	Shallow Deletion
A274	Shallow Deletion
A275	Shallow Deletion
A277	Shallow Deletion
A281	Shallow Deletion
A284	Shallow Deletion
A306	Shallow Deletion
A307	Shallow Deletion
A310	Shallow Deletion
A320	Shallow Deletion
A323	Shallow Deletion
A375	Shallow Deletion
A377	Shallow Deletion
A380	Shallow Deletion
A381	Shallow Deletion
A432	Shallow Deletion
A433	Shallow Deletion
A434	Shallow Deletion
A488	Shallow Deletion
A490	Shallow Deletion
A493	Shallow Deletion
A504	Shallow Deletion
A509	Shallow Deletion
A510	Shallow Deletion
A511	Shallow Deletion
A512	Shallow Deletion
A517	Shallow Deletion
A521	Shallow Deletion
A537	Shallow Deletion
A538	Shallow Deletion
A006	Diploid
A033	Diploid
A062	Diploid
A063	Diploid
A068	Diploid
A104	Diploid
A111	Diploid
A117	Diploid
A126	Diploid
A143	Diploid
A156	Diploid
A158	Diploid
A168	Diploid
A177	Diploid
A186	Diploid
A187	Diploid
A194	Diploid
A195	Diploid
A196	Diploid
A198	Diploid
A201	Diploid
A202	Diploid
A203	Diploid
A209	Diploid
A211	Diploid
A212	Diploid
A213	Diploid
A214	Diploid
A215	Diploid
A218	Diploid
A221	Diploid
A233	Diploid
A234	Diploid
A239	Diploid
A240	Diploid
A241	Diploid
A243	Diploid
A250	Diploid
A252	Diploid
A255	Diploid
A259	Diploid
A260	Diploid
A261	Diploid
A262	Diploid
A263	Diploid
A264	Diploid
A265	Diploid
A267	Diploid
A268	Diploid
A273	Diploid
A276	Diploid
A278	Diploid
A280	Diploid
A282	Diploid
A283	Diploid
A285	Diploid
A315	Diploid
A322	Diploid
A379	Diploid
A425	Diploid
A426	Diploid
A483	Diploid
A486	Diploid
A492	Diploid
A496	Diploid
A499	Diploid
A500	Diploid
A503	Diploid
A508	Diploid
A514	Diploid
A522	Diploid
A524	Diploid
A530	Diploid
A534	Diploid
A072	Gain
A124	Gain
A159	Gain
A162	Gain
A169	Gain
A183	Gain
A190	Gain
A200	Gain
A207	Gain
A316	Gain
A428	Gain
A430	Gain
A519	Gain
A532	Gain
A138	Amplification

## Sheet: Figure 1F PARP4 Diploid
Sample Id	PARP4: Putative copy-number alterations from GISTIC
A006	Diploid
A008	Diploid
A025	Diploid
A033	Diploid
A062	Diploid
A063	Diploid
A068	Diploid
A104	Diploid
A109	Diploid
A111	Diploid
A114	Diploid
A117	Diploid
A122	Diploid
A126	Diploid
A143	Diploid
A147	Diploid
A155	Diploid
A156	Diploid
A158	Diploid
A167	Diploid
A168	Diploid
A177	Diploid
A186	Diploid
A187	Diploid
A194	Diploid
A195	Diploid
A196	Diploid
A198	Diploid
A201	Diploid
A202	Diploid
A203	Diploid
A209	Diploid
A211	Diploid
A212	Diploid
A213	Diploid
A214	Diploid
A215	Diploid
A218	Diploid
A221	Diploid
A224	Diploid
A227	Diploid
A233	Diploid
A234	Diploid
A239	Diploid
A240	Diploid
A241	Diploid
A243	Diploid
A250	Diploid
A252	Diploid
A255	Diploid
A259	Diploid
A260	Diploid
A261	Diploid
A262	Diploid
A263	Diploid
A264	Diploid
A265	Diploid
A267	Diploid
A268	Diploid
A273	Diploid
A276	Diploid
A278	Diploid
A280	Diploid
A282	Diploid
A283	Diploid
A285	Diploid
A315	Diploid
A322	Diploid
A344	Diploid
A368	Diploid
A379	Diploid
A425	Diploid
A426	Diploid
A483	Diploid
A486	Diploid
A492	Diploid
A494	Diploid
A496	Diploid
A499	Diploid
A500	Diploid
A501	Diploid
A503	Diploid
A507	Diploid
A508	Diploid
A513	Diploid
A514	Diploid
A522	Diploid
A524	Diploid
A530	Diploid
A534	Diploid
BGI-EX04	Diploid
BGI-EX05	Diploid
BGI-EX06	Diploid
BGI-RS03	Diploid
BGI-RS04	Diploid
BGI-RS09	Diploid
BGI-RS14	Diploid
BGI-RS15	Diploid
BGI-RS18	Diploid
BGI-RS22	Diploid
BGI-RS24	Diploid
BGI-RS28	Diploid
BGI-RS29	Diploid
BGI-RS37	Diploid
BGI-RS38	Diploid
BGI-RS41	Diploid
BGI-RS42	Diploid
BGI-RS44	Diploid
BGI-RS46	Diploid
BGI-RS49	Diploid
BGI-RS51	Diploid
BGI-RS53	Diploid
BGI-WG03	Diploid
BGI-WG04	Diploid
BGI-WG05	Diploid
BGI-WG06	Diploid
BGI-WG07	Diploid
BGI-WG09	Diploid
BGI-WG19	Diploid
BGI-WG20	Diploid
BGI-WG21	Diploid

## Sheet: Figure 1F PARP4 CN Loss
Sample Id	PARP4: Putative copy-number alterations from GISTIC
A012	Shallow Deletion
A015	Shallow Deletion
A016	Shallow Deletion
A017	Shallow Deletion
A021	Shallow Deletion
A027	Shallow Deletion
A028	Shallow Deletion
A037	Shallow Deletion
A066	Shallow Deletion
A071	Shallow Deletion
A074	Shallow Deletion
A100	Shallow Deletion
A101	Shallow Deletion
A102	Deep Deletion
A103	Shallow Deletion
A110	Shallow Deletion
A112	Shallow Deletion
A120	Shallow Deletion
A130	Shallow Deletion
A131	Shallow Deletion
A134	Shallow Deletion
A136	Shallow Deletion
A139	Shallow Deletion
A144	Shallow Deletion
A146	Deep Deletion
A148	Shallow Deletion
A149	Shallow Deletion
A150	Shallow Deletion
A152	Shallow Deletion
A153	Shallow Deletion
A157	Shallow Deletion
A163	Shallow Deletion
A165	Shallow Deletion
A182	Shallow Deletion
A185	Shallow Deletion
A188	Shallow Deletion
A191	Shallow Deletion
A192	Deep Deletion
A193	Shallow Deletion
A197	Shallow Deletion
A199	Shallow Deletion
A204	Shallow Deletion
A205	Shallow Deletion
A206	Shallow Deletion
A208	Shallow Deletion
A210	Shallow Deletion
A216	Shallow Deletion
A217	Shallow Deletion
A219	Shallow Deletion
A220	Shallow Deletion
A222	Shallow Deletion
A228	Shallow Deletion
A229	Shallow Deletion
A230	Shallow Deletion
A231	Shallow Deletion
A232	Shallow Deletion
A247	Shallow Deletion
A249	Shallow Deletion
A258	Shallow Deletion
A266	Shallow Deletion
A269	Shallow Deletion
A270	Shallow Deletion
A271	Shallow Deletion
A272	Shallow Deletion
A274	Shallow Deletion
A275	Shallow Deletion
A277	Shallow Deletion
A279	Deep Deletion
A281	Shallow Deletion
A284	Shallow Deletion
A295	Shallow Deletion
A302	Shallow Deletion
A306	Shallow Deletion
A307	Shallow Deletion
A310	Shallow Deletion
A320	Shallow Deletion
A323	Shallow Deletion
A364	Shallow Deletion
A375	Shallow Deletion
A377	Shallow Deletion
A380	Shallow Deletion
A381	Shallow Deletion
A432	Shallow Deletion
A433	Shallow Deletion
A434	Shallow Deletion
A435	Shallow Deletion
A485	Shallow Deletion
A488	Shallow Deletion
A490	Shallow Deletion
A493	Shallow Deletion
A497	Shallow Deletion
A502	Shallow Deletion
A504	Shallow Deletion
A505	Shallow Deletion
A509	Shallow Deletion
A510	Shallow Deletion
A511	Shallow Deletion
A512	Shallow Deletion
A517	Shallow Deletion
A521	Shallow Deletion
A537	Shallow Deletion
A538	Shallow Deletion
BGI-EX01	Shallow Deletion
BGI-EX02	Shallow Deletion
BGI-EX03	Shallow Deletion
BGI-EX07	Shallow Deletion
BGI-EX08	Shallow Deletion
BGI-EX09	Shallow Deletion
BGI-RS01	Shallow Deletion
BGI-RS02	Shallow Deletion
BGI-RS05	Shallow Deletion
BGI-RS06	Shallow Deletion
BGI-RS07	Shallow Deletion
BGI-RS08	Shallow Deletion
BGI-RS10	Shallow Deletion
BGI-RS11	Shallow Deletion
BGI-RS12	Shallow Deletion
BGI-RS13	Shallow Deletion
BGI-RS16	Shallow Deletion
BGI-RS17	Shallow Deletion
BGI-RS19	Shallow Deletion
BGI-RS21	Shallow Deletion
BGI-RS23	Shallow Deletion
BGI-RS25	Shallow Deletion
BGI-RS26	Shallow Deletion
BGI-RS27	Shallow Deletion
BGI-RS30	Shallow Deletion
BGI-RS31	Shallow Deletion
BGI-RS32	Shallow Deletion
BGI-RS33	Shallow Deletion
BGI-RS35	Shallow Deletion
BGI-RS36	Shallow Deletion
BGI-RS39	Shallow Deletion
BGI-RS40	Shallow Deletion
BGI-RS47	Shallow Deletion
BGI-RS48	Shallow Deletion
BGI-RS50	Shallow Deletion
BGI-RS54	Shallow Deletion
BGI-RS55	Shallow Deletion
BGI-RS56	Shallow Deletion
BGI-RS58	Shallow Deletion
BGI-RS60	Shallow Deletion
BGI-WG01	Shallow Deletion
BGI-WG02	Shallow Deletion
BGI-WG08	Shallow Deletion
BGI-WG10	Shallow Deletion
BGI-WG11	Shallow Deletion
BGI-WG12	Shallow Deletion
BGI-WG13	Shallow Deletion
BGI-WG14	Shallow Deletion
BGI-WG15	Shallow Deletion
BGI-WG16	Shallow Deletion
BGI-WG17	Shallow Deletion
BGI-WG18	Shallow Deletion
BGI-WG23	Shallow Deletion
BGI-WG24	Deep Deletion

## Sheet: Figure 2D PARP4 WT
Sample Id
A185
A186
A187
A188
A190
A191
A192
A193
A194
A195
A196
A197
A198
A200
A201
A202
A203
A204
A205
A206
A207
A208
A209
A210
A211
A212
A213
A214
A216
A217
A218
A219
A220
A221
A222
A232
A247
A241
A234
A233
A177
A159
A158
A153
A144
A143
A138
A131
A120
A006
A258
A259
A260
A261
A262
A263
A264
A265
A266
A267
A268
A269
A270
A271
A272
A273
A274
A275
A276
A277
A278
A279
A280
A281
A282
A283
A284
A285
A028
A021
A033
A027
A068
A101
A072
A074
A100
A102
A103
A104
A117
A134
A148
A150
A156
A165
A157
A162
A163
A243
A182
A255
A169
A252
A239
A250
A249
A322
A306
A323
A307
A380
A315
A377
A375
A425
A316
A379
A483
A486
A490
A492
A493
A496
A499
A500
A503
A504
A015
A062
A037
A066
A310
A320
A426
A381
A428
A430
A432
A434
A508
A509
A063
A168
A433
A112
A124
A126
A511
A512
A514
A517
A510
A524
A522
A521
A519
A534
A532
A538
A537

## Sheet: Figure 2D PARP4 I1039T
Sample Id
A183
A199
A215
A240
A530

## Sheet: Figure 6 PARP4 Diploid
Sample Id	PARP4: Putative copy-number alterations from GISTIC
A196	Diploid
A198	Diploid
A201	Diploid
A203	Diploid
A209	Diploid
A211	Diploid
A213	Diploid
A221	Diploid
A143	Diploid
A259	Diploid
A260	Diploid
A262	Diploid
A263	Diploid
A267	Diploid
A273	Diploid
A278	Diploid
A280	Diploid
A282	Diploid
A283	Diploid
A285	Diploid
A117	Diploid
A250	Diploid
A322	Diploid
A492	Diploid
A126	Diploid

## Sheet: Figure 6 PARP4 CN Loss
Sample Id	PARP4: Putative copy-number alterations from GISTIC
A185	Shallow Deletion
A192	Deep Deletion
A197	Shallow Deletion
A216	Shallow Deletion
A247	Shallow Deletion
A153	Shallow Deletion
A131	Shallow Deletion
A120	Shallow Deletion
A028	Shallow Deletion
A021	Shallow Deletion
A027	Shallow Deletion
A101	Shallow Deletion
A102	Deep Deletion
A103	Shallow Deletion
A134	Shallow Deletion
A148	Shallow Deletion
A323	Shallow Deletion
A375	Shallow Deletion
A488	Shallow Deletion
A493	Shallow Deletion
A310	Shallow Deletion
A434	Shallow Deletion
A433	Shallow Deletion
A112	Shallow Deletion
A110	Shallow Deletion
A511	Shallow Deletion
A537	Shallow Deletion
