# Supplementary material for: PARP4 interacts with hnRNPM to regulate splicing during lung cancer progression
Source: Genome Med. 2024 Jul 22;16:91. doi: 10.1186/s13073-024-01328-1 (PMC11265163; doi:10.1186/s13073-024-01328-1)
Supplement: Supplementary file 3 — Additional file 3. ColabFold model of WT - PARP4VWFA. PDB file containing the structural model of the WT - PARP4VWFA domain generated using ColabFold. File can be viewed using the RCSB Protein Data Bank web viewer (https://www.rcsb.org/3d-view). [file 13073_2024_1328_MOESM3_ESM.pdb]

CRYST1    1.000    1.000    1.000  90.00  90.00  90.00 P 1           1
ATOM      1  N   SER A 875      18.023 -16.777   9.958  1.00 86.26           N  
ATOM      2  CA  SER A 875      17.567 -15.767   8.986  1.00 86.26           C  
ATOM      3  C   SER A 875      18.590 -14.652   8.722  1.00 86.26           C  
ATOM      4  O   SER A 875      19.371 -14.264   9.597  1.00 86.26           O  
ATOM      5  CB  SER A 875      16.200 -15.180   9.364  1.00 86.26           C  
ATOM      6  OG  SER A 875      16.210 -14.495  10.604  1.00 86.26           O  
ATOM      7  N   GLU A 876      18.560 -14.105   7.502  1.00 91.69           N  
ATOM      8  CA  GLU A 876      19.358 -12.930   7.143  1.00 91.69           C  
ATOM      9  C   GLU A 876      18.572 -11.635   7.402  1.00 91.69           C  
ATOM     10  O   GLU A 876      17.371 -11.549   7.118  1.00 91.69           O  
ATOM     11  CB  GLU A 876      19.831 -12.957   5.682  1.00 91.69           C  
ATOM     12  CG  GLU A 876      20.615 -14.198   5.218  1.00 91.69           C  
ATOM     13  CD  GLU A 876      20.988 -14.097   3.730  1.00 91.69           C  
ATOM     14  OE1 GLU A 876      21.704 -14.968   3.201  1.00 91.69           O  
ATOM     15  OE2 GLU A 876      20.539 -13.141   3.057  1.00 91.69           O1-
ATOM     16  N   VAL A 877      19.270 -10.602   7.875  1.00 93.57           N  
ATOM     17  CA  VAL A 877      18.762  -9.246   8.106  1.00 93.57           C  
ATOM     18  C   VAL A 877      19.633  -8.258   7.333  1.00 93.57           C  
ATOM     19  O   VAL A 877      20.834  -8.155   7.574  1.00 93.57           O  
ATOM     20  CB  VAL A 877      18.744  -8.896   9.609  1.00 93.57           C  
ATOM     21  CG1 VAL A 877      18.065  -7.539   9.840  1.00 93.57           C  
ATOM     22  CG2 VAL A 877      18.009  -9.960  10.435  1.00 93.57           C  
ATOM     23  N   ILE A 878      19.040  -7.518   6.399  1.00 95.73           N  
ATOM     24  CA  ILE A 878      19.746  -6.524   5.584  1.00 95.73           C  
ATOM     25  C   ILE A 878      19.115  -5.154   5.809  1.00 95.73           C  
ATOM     26  O   ILE A 878      17.970  -4.928   5.426  1.00 95.73           O  
ATOM     27  CB  ILE A 878      19.784  -6.943   4.099  1.00 95.73           C  
ATOM     28  CG1 ILE A 878      20.485  -8.319   3.961  1.00 95.73           C  
ATOM     29  CG2 ILE A 878      20.495  -5.862   3.266  1.00 95.73           C  
ATOM     30  CD1 ILE A 878      20.791  -8.749   2.523  1.00 95.73           C  
ATOM     31  N   ILE A 879      19.860  -4.230   6.416  1.00 97.07           N  
ATOM     32  CA  ILE A 879      19.404  -2.848   6.616  1.00 97.07           C  
ATOM     33  C   ILE A 879      19.830  -2.020   5.400  1.00 97.07           C  
ATOM     34  O   ILE A 879      21.017  -1.760   5.209  1.00 97.07           O  
ATOM     35  CB  ILE A 879      19.906  -2.268   7.960  1.00 97.07           C  
ATOM     36  CG1 ILE A 879      19.487  -3.172   9.148  1.00 97.07           C  
ATOM     37  CG2 ILE A 879      19.358  -0.838   8.141  1.00 97.07           C  
ATOM     38  CD1 ILE A 879      19.984  -2.702  10.523  1.00 97.07           C  
ATOM     39  N   CYS A 880      18.866  -1.603   4.581  1.00 97.57           N  
ATOM     40  CA  CYS A 880      19.085  -0.717   3.440  1.00 97.57           C  
ATOM     41  C   CYS A 880      18.810   0.729   3.865  1.00 97.57           C  
ATOM     42  O   CYS A 880      17.653   1.128   3.998  1.00 97.57           O  
ATOM     43  CB  CYS A 880      18.199  -1.157   2.265  1.00 97.57           C  
ATOM     44  SG  CYS A 880      18.772  -2.747   1.604  1.00 97.57           S  
ATOM     45  N   LEU A 881      19.874   1.502   4.080  1.00 97.31           N  
ATOM     46  CA  LEU A 881      19.814   2.920   4.422  1.00 97.31           C  
ATOM     47  C   LEU A 881      19.892   3.771   3.152  1.00 97.31           C  
ATOM     48  O   LEU A 881      20.865   3.690   2.400  1.00 97.31           O  
ATOM     49  CB  LEU A 881      20.950   3.253   5.407  1.00 97.31           C  
ATOM     50  CG  LEU A 881      21.002   4.734   5.835  1.00 97.31           C  
ATOM     51  CD1 LEU A 881      19.758   5.160   6.619  1.00 97.31           C  
ATOM     52  CD2 LEU A 881      22.219   4.961   6.733  1.00 97.31           C  
ATOM     53  N   ASP A 882      18.877   4.602   2.951  1.00 95.20           N  
ATOM     54  CA  ASP A 882      18.828   5.563   1.859  1.00 95.20           C  
ATOM     55  C   ASP A 882      19.761   6.752   2.135  1.00 95.20           C  
ATOM     56  O   ASP A 882      19.614   7.476   3.123  1.00 95.20           O  
ATOM     57  CB  ASP A 882      17.373   5.990   1.673  1.00 95.20           C  
ATOM     58  CG  ASP A 882      17.103   6.649   0.331  1.00 95.20           C  
ATOM     59  OD1 ASP A 882      18.032   7.264  -0.238  1.00 95.20           O  
ATOM     60  OD2 ASP A 882      15.948   6.501  -0.122  1.00 95.20           O1-
ATOM     61  N   CYS A 883      20.741   6.914   1.251  1.00 91.92           N  
ATOM     62  CA  CYS A 883      21.775   7.944   1.250  1.00 91.92           C  
ATOM     63  C   CYS A 883      21.651   8.874   0.025  1.00 91.92           C  
ATOM     64  O   CYS A 883      22.611   9.571  -0.323  1.00 91.92           O  
ATOM     65  CB  CYS A 883      23.146   7.253   1.303  1.00 91.92           C  
ATOM     66  SG  CYS A 883      23.413   6.376   2.871  1.00 91.92           S  
ATOM     67  N   SER A 884      20.498   8.872  -0.651  1.00 84.86           N  
ATOM     68  CA  SER A 884      20.160   9.839  -1.700  1.00 84.86           C  
ATOM     69  C   SER A 884      20.106  11.277  -1.165  1.00 84.86           C  
ATOM     70  O   SER A 884      20.055  11.527   0.043  1.00 84.86           O  
ATOM     71  CB  SER A 884      18.823   9.468  -2.346  1.00 84.86           C  
ATOM     72  OG  SER A 884      17.790   9.556  -1.395  1.00 84.86           O  
ATOM     73  N   SER A 885      20.125  12.248  -2.074  1.00 75.80           N  
ATOM     74  CA  SER A 885      20.192  13.675  -1.738  1.00 75.80           C  
ATOM     75  C   SER A 885      18.821  14.341  -1.522  1.00 75.80           C  
ATOM     76  O   SER A 885      18.765  15.511  -1.141  1.00 75.80           O  
ATOM     77  CB  SER A 885      21.099  14.394  -2.742  1.00 75.80           C  
ATOM     78  OG  SER A 885      22.407  13.845  -2.640  1.00 75.80           O  
ATOM     79  N   SER A 886      17.714  13.594  -1.643  1.00 75.64           N  
ATOM     80  CA  SER A 886      16.401  13.990  -1.098  1.00 75.64           C  
ATOM     81  C   SER A 886      16.316  13.798   0.425  1.00 75.64           C  
ATOM     82  O   SER A 886      15.613  14.543   1.111  1.00 75.64           O  
ATOM     83  CB  SER A 886      15.281  13.196  -1.779  1.00 75.64           C  
ATOM     84  OG  SER A 886      15.508  11.811  -1.646  1.00 75.64           O  
ATOM     85  N   MET A 887      17.095  12.863   0.985  1.00 84.40           N  
ATOM     86  CA  MET A 887      17.130  12.574   2.424  1.00 84.40           C  
ATOM     87  C   MET A 887      17.815  13.671   3.264  1.00 84.40           C  
ATOM     88  O   MET A 887      17.793  13.592   4.495  1.00 84.40           O  
ATOM     89  CB  MET A 887      17.823  11.215   2.655  1.00 84.40           C  
ATOM     90  CG  MET A 887      17.025  10.024   2.107  1.00 84.40           C  
ATOM     91  SD  MET A 887      15.559   9.575   3.084  1.00 84.40           S  
ATOM     92  CE  MET A 887      16.336   8.821   4.533  1.00 84.40           C  
ATOM     93  N   GLU A 888      18.458  14.673   2.655  1.00 78.94           N  
ATOM     94  CA  GLU A 888      19.400  15.568   3.340  1.00 78.94           C  
ATOM     95  C   GLU A 888      18.826  16.311   4.573  1.00 78.94           C  
ATOM     96  O   GLU A 888      17.640  16.626   4.704  1.00 78.94           O  
ATOM     97  CB  GLU A 888      20.099  16.508   2.332  1.00 78.94           C  
ATOM     98  CG  GLU A 888      21.241  17.294   3.011  1.00 78.94           C  
ATOM     99  CD  GLU A 888      22.155  18.100   2.082  1.00 78.94           C  
ATOM    100  OE1 GLU A 888      22.715  19.092   2.602  1.00 78.94           O  
ATOM    101  OE2 GLU A 888      22.301  17.727   0.902  1.00 78.94           O1-
ATOM    102  N   GLY A 889      19.714  16.588   5.532  1.00 81.19           N  
ATOM    103  CA  GLY A 889      19.410  17.344   6.738  1.00 81.19           C  
ATOM    104  C   GLY A 889      18.718  16.496   7.802  1.00 81.19           C  
ATOM    105  O   GLY A 889      19.239  15.480   8.269  1.00 81.19           O  
ATOM    106  N   VAL A 890      17.552  16.955   8.254  1.00 84.87           N  
ATOM    107  CA  VAL A 890      16.874  16.414   9.444  1.00 84.87           C  
ATOM    108  C   VAL A 890      16.267  15.021   9.200  1.00 84.87           C  
ATOM    109  O   VAL A 890      16.120  14.257  10.158  1.00 84.87           O  
ATOM    110  CB  VAL A 890      15.852  17.451   9.959  1.00 84.87           C  
ATOM    111  CG1 VAL A 890      14.994  16.942  11.117  1.00 84.87           C  
ATOM    112  CG2 VAL A 890      16.565  18.717  10.458  1.00 84.87           C  
ATOM    113  N   THR A 891      15.959  14.669   7.947  1.00 87.02           N  
ATOM    114  CA  THR A 891      15.414  13.357   7.550  1.00 87.02           C  
ATOM    115  C   THR A 891      16.481  12.261   7.661  1.00 87.02           C  
ATOM    116  O   THR A 891      16.269  11.269   8.357  1.00 87.02           O  
ATOM    117  CB  THR A 891      14.829  13.432   6.126  1.00 87.02           C  
ATOM    118  CG2 THR A 891      14.102  12.166   5.683  1.00 87.02           C  
ATOM    119  OG1 THR A 891      13.890  14.483   6.057  1.00 87.02           O  
ATOM    120  N   PHE A 892      17.673  12.465   7.094  1.00 91.31           N  
ATOM    121  CA  PHE A 892      18.774  11.497   7.159  1.00 91.31           C  
ATOM    122  C   PHE A 892      19.300  11.259   8.584  1.00 91.31           C  
ATOM    123  O   PHE A 892      19.617  10.126   8.950  1.00 91.31           O  
ATOM    124  CB  PHE A 892      19.898  11.975   6.236  1.00 91.31           C  
ATOM    125  CG  PHE A 892      21.012  10.981   6.045  1.00 91.31           C  
ATOM    126  CD1 PHE A 892      22.310  11.292   6.481  1.00 91.31           C  
ATOM    127  CD2 PHE A 892      20.765   9.781   5.353  1.00 91.31           C  
ATOM    128  CE1 PHE A 892      23.364  10.413   6.196  1.00 91.31           C  
ATOM    129  CE2 PHE A 892      21.819   8.892   5.097  1.00 91.31           C  
ATOM    130  CZ  PHE A 892      23.120   9.214   5.505  1.00 91.31           C  
ATOM    131  N   LEU A 893      19.322  12.289   9.443  1.00 90.43           N  
ATOM    132  CA  LEU A 893      19.638  12.103  10.867  1.00 90.43           C  
ATOM    133  C   LEU A 893      18.642  11.144  11.545  1.00 90.43           C  
ATOM    134  O   LEU A 893      19.041  10.289  12.333  1.00 90.43           O  
ATOM    135  CB  LEU A 893      19.676  13.477  11.564  1.00 90.43           C  
ATOM    136  CG  LEU A 893      19.971  13.416  13.078  1.00 90.43           C  
ATOM    137  CD1 LEU A 893      21.321  12.768  13.392  1.00 90.43           C  
ATOM    138  CD2 LEU A 893      19.974  14.830  13.658  1.00 90.43           C  
ATOM    139  N   GLN A 894      17.355  11.250  11.207  1.00 90.53           N  
ATOM    140  CA  GLN A 894      16.306  10.365  11.723  1.00 90.53           C  
ATOM    141  C   GLN A 894      16.431   8.946  11.150  1.00 90.53           C  
ATOM    142  O   GLN A 894      16.270   7.979  11.893  1.00 90.53           O  
ATOM    143  CB  GLN A 894      14.932  10.999  11.444  1.00 90.53           C  
ATOM    144  CG  GLN A 894      14.749  12.237  12.336  1.00 90.53           C  
ATOM    145  CD  GLN A 894      13.602  13.166  11.950  1.00 90.53           C  
ATOM    146  NE2 GLN A 894      13.656  14.399  12.398  1.00 90.53           N  
ATOM    147  OE1 GLN A 894      12.605  12.847  11.336  1.00 90.53           O  
ATOM    148  N   ALA A 895      16.817   8.812   9.878  1.00 94.00           N  
ATOM    149  CA  ALA A 895      17.124   7.526   9.253  1.00 94.00           C  
ATOM    150  C   ALA A 895      18.273   6.789   9.958  1.00 94.00           C  
ATOM    151  O   ALA A 895      18.131   5.606  10.269  1.00 94.00           O  
ATOM    152  CB  ALA A 895      17.397   7.766   7.765  1.00 94.00           C  
ATOM    153  N   LYS A 896      19.357   7.491  10.326  1.00 94.43           N  
ATOM    154  CA  LYS A 896      20.425   6.916  11.164  1.00 94.43           C  
ATOM    155  C   LYS A 896      19.911   6.459  12.527  1.00 94.43           C  
ATOM    156  O   LYS A 896      20.203   5.336  12.922  1.00 94.43           O  
ATOM    157  CB  LYS A 896      21.591   7.896  11.349  1.00 94.43           C  
ATOM    158  CG  LYS A 896      22.393   8.084  10.058  1.00 94.43           C  
ATOM    159  CD  LYS A 896      23.658   8.900  10.342  1.00 94.43           C  
ATOM    160  CE  LYS A 896      24.408   9.073   9.026  1.00 94.43           C  
ATOM    161  NZ  LYS A 896      25.672   9.825   9.186  1.00 94.43           N1+
ATOM    162  N   GLN A 897      19.131   7.285  13.232  1.00 92.19           N  
ATOM    163  CA  GLN A 897      18.570   6.927  14.546  1.00 92.19           C  
ATOM    164  C   GLN A 897      17.708   5.650  14.481  1.00 92.19           C  
ATOM    165  O   GLN A 897      17.825   4.779  15.343  1.00 92.19           O  
ATOM    166  CB  GLN A 897      17.750   8.105  15.108  1.00 92.19           C  
ATOM    167  CG  GLN A 897      18.626   9.295  15.532  1.00 92.19           C  
ATOM    168  CD  GLN A 897      17.841  10.497  16.063  1.00 92.19           C  
ATOM    169  NE2 GLN A 897      18.403  11.221  17.008  1.00 92.19           N  
ATOM    170  OE1 GLN A 897      16.733  10.828  15.651  1.00 92.19           O  
ATOM    171  N   ILE A 898      16.890   5.508  13.432  1.00 93.76           N  
ATOM    172  CA  ILE A 898      16.055   4.322  13.187  1.00 93.76           C  
ATOM    173  C   ILE A 898      16.919   3.094  12.850  1.00 93.76           C  
ATOM    174  O   ILE A 898      16.757   2.048  13.478  1.00 93.76           O  
ATOM    175  CB  ILE A 898      14.995   4.661  12.108  1.00 93.76           C  
ATOM    176  CG1 ILE A 898      13.933   5.611  12.717  1.00 93.76           C  
ATOM    177  CG2 ILE A 898      14.307   3.406  11.540  1.00 93.76           C  
ATOM    178  CD1 ILE A 898      13.155   6.437  11.692  1.00 93.76           C  
ATOM    179  N   ALA A 899      17.880   3.221  11.928  1.00 95.39           N  
ATOM    180  CA  ALA A 899      18.766   2.125  11.522  1.00 95.39           C  
ATOM    181  C   ALA A 899      19.668   1.620  12.667  1.00 95.39           C  
ATOM    182  O   ALA A 899      19.839   0.413  12.832  1.00 95.39           O  
ATOM    183  CB  ALA A 899      19.593   2.602  10.321  1.00 95.39           C  
ATOM    184  N   LEU A 900      20.203   2.525  13.495  1.00 93.90           N  
ATOM    185  CA  LEU A 900      21.011   2.184  14.673  1.00 93.90           C  
ATOM    186  C   LEU A 900      20.189   1.453  15.740  1.00 93.90           C  
ATOM    187  O   LEU A 900      20.682   0.502  16.349  1.00 93.90           O  
ATOM    188  CB  LEU A 900      21.603   3.469  15.277  1.00 93.90           C  
ATOM    189  CG  LEU A 900      22.726   4.096  14.436  1.00 93.90           C  
ATOM    190  CD1 LEU A 900      22.947   5.538  14.884  1.00 93.90           C  
ATOM    191  CD2 LEU A 900      24.046   3.333  14.574  1.00 93.90           C  
ATOM    192  N   HIS A 901      18.937   1.866  15.965  1.00 92.76           N  
ATOM    193  CA  HIS A 901      18.088   1.178  16.933  1.00 92.76           C  
ATOM    194  C   HIS A 901      17.626  -0.191  16.417  1.00 92.76           C  
ATOM    195  O   HIS A 901      17.683  -1.160  17.171  1.00 92.76           O  
ATOM    196  CB  HIS A 901      16.918   2.060  17.366  1.00 92.76           C  
ATOM    197  CG  HIS A 901      16.204   1.514  18.582  1.00 92.76           C  
ATOM    198  CD2 HIS A 901      14.865   1.604  18.849  1.00 92.76           C  
ATOM    199  ND1 HIS A 901      16.776   0.835  19.639  1.00 92.76           N  
ATOM    200  CE1 HIS A 901      15.803   0.541  20.516  1.00 92.76           C  
ATOM    201  NE2 HIS A 901      14.630   1.032  20.099  1.00 92.76           N  
ATOM    202  N   ALA A 902      17.284  -0.312  15.130  1.00 93.94           N  
ATOM    203  CA  ALA A 902      17.016  -1.604  14.500  1.00 93.94           C  
ATOM    204  C   ALA A 902      18.219  -2.559  14.633  1.00 93.94           C  
ATOM    205  O   ALA A 902      18.057  -3.682  15.103  1.00 93.94           O  
ATOM    206  CB  ALA A 902      16.628  -1.364  13.038  1.00 93.94           C  
ATOM    207  N   LEU A 903      19.440  -2.086  14.341  1.00 93.23           N  
ATOM    208  CA  LEU A 903      20.684  -2.842  14.542  1.00 93.23           C  
ATOM    209  C   LEU A 903      20.876  -3.291  16.006  1.00 93.23           C  
ATOM    210  O   LEU A 903      21.358  -4.394  16.251  1.00 93.23           O  
ATOM    211  CB  LEU A 903      21.858  -1.972  14.050  1.00 93.23           C  
ATOM    212  CG  LEU A 903      23.254  -2.595  14.238  1.00 93.23           C  
ATOM    213  CD1 LEU A 903      23.445  -3.873  13.418  1.00 93.23           C  
ATOM    214  CD2 LEU A 903      24.326  -1.584  13.833  1.00 93.23           C  
ATOM    215  N   SER A 904      20.470  -2.476  16.987  1.00 91.07           N  
ATOM    216  CA  SER A 904      20.543  -2.832  18.416  1.00 91.07           C  
ATOM    217  C   SER A 904      19.558  -3.925  18.866  1.00 91.07           C  
ATOM    218  O   SER A 904      19.662  -4.389  19.998  1.00 91.07           O  
ATOM    219  CB  SER A 904      20.429  -1.581  19.301  1.00 91.07           C  
ATOM    220  OG  SER A 904      19.119  -1.045  19.376  1.00 91.07           O  
ATOM    221  N   LEU A 905      18.625  -4.334  17.997  1.00 90.86           N  
ATOM    222  CA  LEU A 905      17.601  -5.355  18.258  1.00 90.86           C  
ATOM    223  C   LEU A 905      17.809  -6.652  17.448  1.00 90.86           C  
ATOM    224  O   LEU A 905      17.013  -7.581  17.575  1.00 90.86           O  
ATOM    225  CB  LEU A 905      16.217  -4.740  17.975  1.00 90.86           C  
ATOM    226  CG  LEU A 905      15.826  -3.559  18.884  1.00 90.86           C  
ATOM    227  CD1 LEU A 905      14.555  -2.917  18.337  1.00 90.86           C  
ATOM    228  CD2 LEU A 905      15.569  -3.989  20.328  1.00 90.86           C  
ATOM    229  N   VAL A 906      18.854  -6.734  16.616  1.00 88.66           N  
ATOM    230  CA  VAL A 906      19.189  -7.947  15.848  1.00 88.66           C  
ATOM    231  C   VAL A 906      19.790  -9.011  16.775  1.00 88.66           C  
ATOM    232  O   VAL A 906      20.630  -8.702  17.620  1.00 88.66           O  
ATOM    233  CB  VAL A 906      20.141  -7.635  14.676  1.00 88.66           C  
ATOM    234  CG1 VAL A 906      20.380  -8.876  13.812  1.00 88.66           C  
ATOM    235  CG2 VAL A 906      19.572  -6.562  13.738  1.00 88.66           C  
ATOM    236  N   GLY A 907      19.370 -10.270  16.626  1.00 82.98           N  
ATOM    237  CA  GLY A 907      19.842 -11.373  17.466  1.00 82.98           C  
ATOM    238  C   GLY A 907      21.218 -11.908  17.054  1.00 82.98           C  
ATOM    239  O   GLY A 907      21.496 -12.057  15.868  1.00 82.98           O  
ATOM    240  N   GLU A 908      22.041 -12.302  18.033  1.00 80.52           N  
ATOM    241  CA  GLU A 908      23.433 -12.782  17.857  1.00 80.52           C  
ATOM    242  C   GLU A 908      23.609 -13.923  16.831  1.00 80.52           C  
ATOM    243  O   GLU A 908      24.689 -14.099  16.270  1.00 80.52           O  
ATOM    244  CB  GLU A 908      23.958 -13.309  19.208  1.00 80.52           C  
ATOM    245  CG  GLU A 908      23.979 -12.280  20.353  1.00 80.52           C  
ATOM    246  CD  GLU A 908      24.495 -12.869  21.683  1.00 80.52           C  
ATOM    247  OE1 GLU A 908      24.816 -12.063  22.586  1.00 80.52           O  
ATOM    248  OE2 GLU A 908      24.532 -14.115  21.818  1.00 80.52           O1-
ATOM    249  N   LYS A 909      22.556 -14.718  16.592  1.00 81.29           N  
ATOM    250  CA  LYS A 909      22.556 -15.825  15.622  1.00 81.29           C  
ATOM    251  C   LYS A 909      22.252 -15.409  14.181  1.00 81.29           C  
ATOM    252  O   LYS A 909      22.570 -16.172  13.277  1.00 81.29           O  
ATOM    253  CB  LYS A 909      21.545 -16.898  16.042  1.00 81.29           C  
ATOM    254  CG  LYS A 909      22.017 -17.780  17.206  1.00 81.29           C  
ATOM    255  CD  LYS A 909      21.001 -18.918  17.355  1.00 81.29           C  
ATOM    256  CE  LYS A 909      21.438 -20.023  18.314  1.00 81.29           C  
ATOM    257  NZ  LYS A 909      20.514 -21.181  18.176  1.00 81.29           N1+
ATOM    258  N   GLN A 910      21.639 -14.251  13.947  1.00 86.17           N  
ATOM    259  CA  GLN A 910      21.225 -13.849  12.602  1.00 86.17           C  
ATOM    260  C   GLN A 910      22.443 -13.452  11.754  1.00 86.17           C  
ATOM    261  O   GLN A 910      23.482 -13.036  12.277  1.00 86.17           O  
ATOM    262  CB  GLN A 910      20.157 -12.745  12.681  1.00 86.17           C  
ATOM    263  CG  GLN A 910      18.856 -13.292  13.295  1.00 86.17           C  
ATOM    264  CD  GLN A 910      17.781 -12.226  13.466  1.00 86.17           C  
ATOM    265  NE2 GLN A 910      16.722 -12.264  12.687  1.00 86.17           N  
ATOM    266  OE1 GLN A 910      17.866 -11.359  14.325  1.00 86.17           O  
ATOM    267  N   LYS A 911      22.333 -13.593  10.430  1.00 90.18           N  
ATOM    268  CA  LYS A 911      23.336 -13.066   9.490  1.00 90.18           C  
ATOM    269  C   LYS A 911      22.950 -11.645   9.118  1.00 90.18           C  
ATOM    270  O   LYS A 911      21.795 -11.400   8.784  1.00 90.18           O  
ATOM    271  CB  LYS A 911      23.445 -13.943   8.240  1.00 90.18           C  
ATOM    272  CG  LYS A 911      23.957 -15.350   8.553  1.00 90.18           C  
ATOM    273  CD  LYS A 911      24.148 -16.163   7.269  1.00 90.18           C  
ATOM    274  CE  LYS A 911      24.509 -17.600   7.644  1.00 90.18           C  
ATOM    275  NZ  LYS A 911      24.930 -18.372   6.456  1.00 90.18           N1+
ATOM    276  N   VAL A 912      23.890 -10.709   9.157  1.00 92.60           N  
ATOM    277  CA  VAL A 912      23.591  -9.280   9.011  1.00 92.60           C  
ATOM    278  C   VAL A 912      24.387  -8.677   7.862  1.00 92.60           C  
ATOM    279  O   VAL A 912      25.560  -8.995   7.670  1.00 92.60           O  
ATOM    280  CB  VAL A 912      23.826  -8.516  10.327  1.00 92.60           C  
ATOM    281  CG1 VAL A 912      23.225  -7.102  10.281  1.00 92.60           C  
ATOM    282  CG2 VAL A 912      23.218  -9.247  11.530  1.00 92.60           C  
ATOM    283  N   ASN A 913      23.759  -7.775   7.111  1.00 94.23           N  
ATOM    284  CA  ASN A 913      24.460  -6.829   6.248  1.00 94.23           C  
ATOM    285  C   ASN A 913      23.830  -5.434   6.364  1.00 94.23           C  
ATOM    286  O   ASN A 913      22.670  -5.286   6.757  1.00 94.23           O  
ATOM    287  CB  ASN A 913      24.492  -7.351   4.797  1.00 94.23           C  
ATOM    288  CG  ASN A 913      25.647  -6.788   3.979  1.00 94.23           C  
ATOM    289  ND2 ASN A 913      25.775  -7.208   2.745  1.00 94.23           N  
ATOM    290  OD1 ASN A 913      26.446  -5.987   4.441  1.00 94.23           O  
ATOM    291  N   ILE A 914      24.590  -4.405   6.003  1.00 96.34           N  
ATOM    292  CA  ILE A 914      24.106  -3.027   5.911  1.00 96.34           C  
ATOM    293  C   ILE A 914      24.494  -2.496   4.540  1.00 96.34           C  
ATOM    294  O   ILE A 914      25.628  -2.674   4.102  1.00 96.34           O  
ATOM    295  CB  ILE A 914      24.633  -2.145   7.064  1.00 96.34           C  
ATOM    296  CG1 ILE A 914      24.241  -2.774   8.421  1.00 96.34           C  
ATOM    297  CG2 ILE A 914      24.074  -0.711   6.928  1.00 96.34           C  
ATOM    298  CD1 ILE A 914      24.662  -1.966   9.646  1.00 96.34           C  
ATOM    299  N   ILE A 915      23.547  -1.857   3.863  1.00 96.60           N  
ATOM    300  CA  ILE A 915      23.727  -1.312   2.522  1.00 96.60           C  
ATOM    301  C   ILE A 915      23.369   0.168   2.567  1.00 96.60           C  
ATOM    302  O   ILE A 915      22.218   0.520   2.816  1.00 96.60           O  
ATOM    303  CB  ILE A 915      22.886  -2.086   1.482  1.00 96.60           C  
ATOM    304  CG1 ILE A 915      23.143  -3.609   1.562  1.00 96.60           C  
ATOM    305  CG2 ILE A 915      23.212  -1.546   0.076  1.00 96.60           C  
ATOM    306  CD1 ILE A 915      22.224  -4.428   0.657  1.00 96.60           C  
ATOM    307  N   GLN A 916      24.350   1.028   2.313  1.00 95.51           N  
ATOM    308  CA  GLN A 916      24.108   2.424   1.953  1.00 95.51           C  
ATOM    309  C   GLN A 916      23.749   2.451   0.464  1.00 95.51           C  
ATOM    310  O   GLN A 916      24.500   1.891  -0.336  1.00 95.51           O  
ATOM    311  CB  GLN A 916      25.382   3.249   2.193  1.00 95.51           C  
ATOM    312  CG  GLN A 916      25.842   3.337   3.659  1.00 95.51           C  
ATOM    313  CD  GLN A 916      27.211   4.012   3.786  1.00 95.51           C  
ATOM    314  NE2 GLN A 916      27.851   3.974   4.931  1.00 95.51           N  
ATOM    315  OE1 GLN A 916      27.743   4.611   2.863  1.00 95.51           O  
ATOM    316  N   PHE A 917      22.639   3.072   0.063  1.00 92.75           N  
ATOM    317  CA  PHE A 917      22.262   3.140  -1.354  1.00 92.75           C  
ATOM    318  C   PHE A 917      21.811   4.535  -1.796  1.00 92.75           C  
ATOM    319  O   PHE A 917      21.444   5.386  -0.994  1.00 92.75           O  
ATOM    320  CB  PHE A 917      21.238   2.045  -1.703  1.00 92.75           C  
ATOM    321  CG  PHE A 917      19.824   2.344  -1.252  1.00 92.75           C  
ATOM    322  CD1 PHE A 917      19.402   1.993   0.044  1.00 92.75           C  
ATOM    323  CD2 PHE A 917      18.952   3.041  -2.111  1.00 92.75           C  
ATOM    324  CE1 PHE A 917      18.118   2.356   0.486  1.00 92.75           C  
ATOM    325  CE2 PHE A 917      17.677   3.416  -1.659  1.00 92.75           C  
ATOM    326  CZ  PHE A 917      17.264   3.080  -0.362  1.00 92.75           C  
ATOM    327  N   GLY A 918      21.862   4.750  -3.104  1.00 84.43           N  
ATOM    328  CA  GLY A 918      21.437   5.948  -3.813  1.00 84.43           C  
ATOM    329  C   GLY A 918      21.513   5.662  -5.312  1.00 84.43           C  
ATOM    330  O   GLY A 918      20.943   4.679  -5.774  1.00 84.43           O  
ATOM    331  N   THR A 919      22.279   6.453  -6.067  1.00 74.30           N  
ATOM    332  CA  THR A 919      22.580   6.219  -7.501  1.00 74.30           C  
ATOM    333  C   THR A 919      23.373   4.917  -7.738  1.00 74.30           C  
ATOM    334  O   THR A 919      23.349   4.321  -8.813  1.00 74.30           O  
ATOM    335  CB  THR A 919      23.402   7.390  -8.074  1.00 74.30           C  
ATOM    336  CG2 THR A 919      23.324   7.450  -9.585  1.00 74.30           C  
ATOM    337  OG1 THR A 919      22.952   8.654  -7.647  1.00 74.30           O  
ATOM    338  N   GLY A 920      24.089   4.459  -6.715  1.00 78.23           N  
ATOM    339  CA  GLY A 920      24.719   3.141  -6.619  1.00 78.23           C  
ATOM    340  C   GLY A 920      24.565   2.628  -5.188  1.00 78.23           C  
ATOM    341  O   GLY A 920      23.758   3.166  -4.430  1.00 78.23           O  
ATOM    342  N   TYR A 921      25.341   1.629  -4.777  1.00 87.84           N  
ATOM    343  CA  TYR A 921      25.293   1.120  -3.404  1.00 87.84           C  
ATOM    344  C   TYR A 921      26.680   0.784  -2.847  1.00 87.84           C  
ATOM    345  O   TYR A 921      27.635   0.575  -3.591  1.00 87.84           O  
ATOM    346  CB  TYR A 921      24.305  -0.054  -3.311  1.00 87.84           C  
ATOM    347  CG  TYR A 921      24.633  -1.244  -4.191  1.00 87.84           C  
ATOM    348  CD1 TYR A 921      24.099  -1.330  -5.493  1.00 87.84           C  
ATOM    349  CD2 TYR A 921      25.479  -2.261  -3.709  1.00 87.84           C  
ATOM    350  CE1 TYR A 921      24.425  -2.426  -6.314  1.00 87.84           C  
ATOM    351  CE2 TYR A 921      25.808  -3.358  -4.527  1.00 87.84           C  
ATOM    352  CZ  TYR A 921      25.283  -3.437  -5.836  1.00 87.84           C  
ATOM    353  OH  TYR A 921      25.589  -4.489  -6.637  1.00 87.84           O  
ATOM    354  N   LYS A 922      26.787   0.760  -1.516  1.00 90.05           N  
ATOM    355  CA  LYS A 922      27.961   0.320  -0.756  1.00 90.05           C  
ATOM    356  C   LYS A 922      27.507  -0.646   0.330  1.00 90.05           C  
ATOM    357  O   LYS A 922      26.674  -0.298   1.165  1.00 90.05           O  
ATOM    358  CB  LYS A 922      28.709   1.519  -0.146  1.00 90.05           C  
ATOM    359  CG  LYS A 922      29.341   2.419  -1.216  1.00 90.05           C  
ATOM    360  CD  LYS A 922      30.148   3.559  -0.583  1.00 90.05           C  
ATOM    361  CE  LYS A 922      30.799   4.382  -1.701  1.00 90.05           C  
ATOM    362  NZ  LYS A 922      31.643   5.479  -1.169  1.00 90.05           N1+
ATOM    363  N   GLU A 923      28.055  -1.852   0.307  1.00 92.19           N  
ATOM    364  CA  GLU A 923      27.785  -2.902   1.291  1.00 92.19           C  
ATOM    365  C   GLU A 923      28.814  -2.845   2.428  1.00 92.19           C  
ATOM    366  O   GLU A 923      29.985  -2.552   2.187  1.00 92.19           O  
ATOM    367  CB  GLU A 923      27.824  -4.284   0.615  1.00 92.19           C  
ATOM    368  CG  GLU A 923      26.859  -4.437  -0.568  1.00 92.19           C  
ATOM    369  CD  GLU A 923      27.085  -5.765  -1.300  1.00 92.19           C  
ATOM    370  OE1 GLU A 923      27.879  -5.796  -2.267  1.00 92.19           O  
ATOM    371  OE2 GLU A 923      26.456  -6.797  -0.950  1.00 92.19           O1-
ATOM    372  N   LEU A 924      28.396  -3.166   3.653  1.00 92.99           N  
ATOM    373  CA  LEU A 924      29.302  -3.382   4.787  1.00 92.99           C  
ATOM    374  C   LEU A 924      30.122  -4.672   4.609  1.00 92.99           C  
ATOM    375  O   LEU A 924      31.307  -4.708   4.930  1.00 92.99           O  
ATOM    376  CB  LEU A 924      28.449  -3.413   6.068  1.00 92.99           C  
ATOM    377  CG  LEU A 924      29.207  -3.799   7.350  1.00 92.99           C  
ATOM    378  CD1 LEU A 924      30.346  -2.836   7.680  1.00 92.99           C  
ATOM    379  CD2 LEU A 924      28.227  -3.806   8.523  1.00 92.99           C  
ATOM    380  N   PHE A 925      29.488  -5.720   4.079  1.00 89.73           N  
ATOM    381  CA  PHE A 925      30.103  -7.009   3.762  1.00 89.73           C  
ATOM    382  C   PHE A 925      29.651  -7.479   2.373  1.00 89.73           C  
ATOM    383  O   PHE A 925      28.494  -7.276   2.007  1.00 89.73           O  
ATOM    384  CB  PHE A 925      29.681  -8.043   4.818  1.00 89.73           C  
ATOM    385  CG  PHE A 925      29.919  -7.686   6.276  1.00 89.73           C  
ATOM    386  CD1 PHE A 925      31.196  -7.300   6.726  1.00 89.73           C  
ATOM    387  CD2 PHE A 925      28.855  -7.764   7.196  1.00 89.73           C  
ATOM    388  CE1 PHE A 925      31.404  -6.984   8.081  1.00 89.73           C  
ATOM    389  CE2 PHE A 925      29.065  -7.459   8.552  1.00 89.73           C  
ATOM    390  CZ  PHE A 925      30.340  -7.065   8.996  1.00 89.73           C  
ATOM    391  N   SER A 926      30.501  -8.177   1.610  1.00 83.34           N  
ATOM    392  CA  SER A 926      30.120  -8.690   0.280  1.00 83.34           C  
ATOM    393  C   SER A 926      29.029  -9.774   0.300  1.00 83.34           C  
ATOM    394  O   SER A 926      28.458 -10.074  -0.749  1.00 83.34           O  
ATOM    395  CB  SER A 926      31.356  -9.211  -0.456  1.00 83.34           C  
ATOM    396  OG  SER A 926      32.266  -8.149  -0.650  1.00 83.34           O  
ATOM    397  N   TYR A 927      28.721 -10.336   1.469  1.00 86.52           N  
ATOM    398  CA  TYR A 927      27.572 -11.198   1.765  1.00 86.52           C  
ATOM    399  C   TYR A 927      27.212 -11.069   3.260  1.00 86.52           C  
ATOM    400  O   TYR A 927      28.065 -10.628   4.033  1.00 86.52           O  
ATOM    401  CB  TYR A 927      27.869 -12.657   1.373  1.00 86.52           C  
ATOM    402  CG  TYR A 927      29.093 -13.303   2.004  1.00 86.52           C  
ATOM    403  CD1 TYR A 927      30.378 -13.018   1.498  1.00 86.52           C  
ATOM    404  CD2 TYR A 927      28.947 -14.261   3.031  1.00 86.52           C  
ATOM    405  CE1 TYR A 927      31.506 -13.673   2.022  1.00 86.52           C  
ATOM    406  CE2 TYR A 927      30.075 -14.946   3.529  1.00 86.52           C  
ATOM    407  CZ  TYR A 927      31.359 -14.653   3.024  1.00 86.52           C  
ATOM    408  OH  TYR A 927      32.470 -15.244   3.532  1.00 86.52           O  
ATOM    409  N   PRO A 928      25.980 -11.399   3.702  1.00 90.01           N  
ATOM    410  CA  PRO A 928      25.589 -11.288   5.110  1.00 90.01           C  
ATOM    411  C   PRO A 928      26.432 -12.179   6.033  1.00 90.01           C  
ATOM    412  O   PRO A 928      26.563 -13.377   5.799  1.00 90.01           O  
ATOM    413  CB  PRO A 928      24.096 -11.642   5.160  1.00 90.01           C  
ATOM    414  CG  PRO A 928      23.621 -11.324   3.744  1.00 90.01           C  
ATOM    415  CD  PRO A 928      24.818 -11.747   2.898  1.00 90.01           C  
ATOM    416  N   LYS A 929      26.982 -11.603   7.109  1.00 88.56           N  
ATOM    417  CA  LYS A 929      27.893 -12.280   8.054  1.00 88.56           C  
ATOM    418  C   LYS A 929      27.353 -12.171   9.485  1.00 88.56           C  
ATOM    419  O   LYS A 929      26.622 -11.237   9.808  1.00 88.56           O  
ATOM    420  CB  LYS A 929      29.331 -11.723   7.888  1.00 88.56           C  
ATOM    421  CG  LYS A 929      29.961 -12.158   6.544  1.00 88.56           C  
ATOM    422  CD  LYS A 929      31.316 -11.511   6.181  1.00 88.56           C  
ATOM    423  CE  LYS A 929      31.659 -11.918   4.732  1.00 88.56           C  
ATOM    424  NZ  LYS A 929      32.979 -11.446   4.226  1.00 88.56           N1+
ATOM    425  N   HIS A 930      27.680 -13.128  10.354  1.00 86.90           N  
ATOM    426  CA  HIS A 930      27.312 -13.047  11.774  1.00 86.90           C  
ATOM    427  C   HIS A 930      28.130 -11.950  12.471  1.00 86.90           C  
ATOM    428  O   HIS A 930      29.356 -11.920  12.352  1.00 86.90           O  
ATOM    429  CB  HIS A 930      27.514 -14.402  12.464  1.00 86.90           C  
ATOM    430  CG  HIS A 930      26.635 -15.496  11.916  1.00 86.90           C  
ATOM    431  CD2 HIS A 930      27.038 -16.579  11.181  1.00 86.90           C  
ATOM    432  ND1 HIS A 930      25.274 -15.603  12.080  1.00 86.90           N  
ATOM    433  CE1 HIS A 930      24.872 -16.733  11.474  1.00 86.90           C  
ATOM    434  NE2 HIS A 930      25.911 -17.355  10.893  1.00 86.90           N  
ATOM    435  N   ILE A 931      27.466 -11.055  13.208  1.00 80.08           N  
ATOM    436  CA  ILE A 931      28.114  -9.924  13.884  1.00 80.08           C  
ATOM    437  C   ILE A 931      28.299 -10.236  15.372  1.00 80.08           C  
ATOM    438  O   ILE A 931      27.333 -10.372  16.114  1.00 80.08           O  
ATOM    439  CB  ILE A 931      27.335  -8.610  13.634  1.00 80.08           C  
ATOM    440  CG1 ILE A 931      27.367  -8.258  12.128  1.00 80.08           C  
ATOM    441  CG2 ILE A 931      27.929  -7.463  14.473  1.00 80.08           C  
ATOM    442  CD1 ILE A 931      26.701  -6.919  11.780  1.00 80.08           C  
ATOM    443  N   THR A 932      29.554 -10.287  15.823  1.00 73.54           N  
ATOM    444  CA  THR A 932      29.919 -10.443  17.246  1.00 73.54           C  
ATOM    445  C   THR A 932      30.074  -9.113  17.993  1.00 73.54           C  
ATOM    446  O   THR A 932      30.155  -9.102  19.219  1.00 73.54           O  
ATOM    447  CB  THR A 932      31.219 -11.246  17.383  1.00 73.54           C  
ATOM    448  CG2 THR A 932      31.051 -12.701  16.948  1.00 73.54           C  
ATOM    449  OG1 THR A 932      32.220 -10.681  16.563  1.00 73.54           O  
ATOM    450  N   SER A 933      30.122  -7.983  17.277  1.00 78.75           N  
ATOM    451  CA  SER A 933      30.120  -6.633  17.850  1.00 78.75           C  
ATOM    452  C   SER A 933      29.491  -5.636  16.882  1.00 78.75           C  
ATOM    453  O   SER A 933      30.004  -5.418  15.784  1.00 78.75           O  
ATOM    454  CB  SER A 933      31.545  -6.170  18.172  1.00 78.75           C  
ATOM    455  OG  SER A 933      31.514  -4.841  18.670  1.00 78.75           O  
ATOM    456  N   ASN A 934      28.429  -4.957  17.319  1.00 81.44           N  
ATOM    457  CA  ASN A 934      27.727  -3.954  16.514  1.00 81.44           C  
ATOM    458  C   ASN A 934      28.550  -2.676  16.246  1.00 81.44           C  
ATOM    459  O   ASN A 934      28.059  -1.799  15.545  1.00 81.44           O  
ATOM    460  CB  ASN A 934      26.360  -3.642  17.164  1.00 81.44           C  
ATOM    461  CG  ASN A 934      25.339  -4.756  16.986  1.00 81.44           C  
ATOM    462  ND2 ASN A 934      24.142  -4.575  17.489  1.00 81.44           N  
ATOM    463  OD1 ASN A 934      25.599  -5.778  16.383  1.00 81.44           O  
ATOM    464  N   THR A 935      29.779  -2.545  16.765  1.00 85.13           N  
ATOM    465  CA  THR A 935      30.627  -1.348  16.589  1.00 85.13           C  
ATOM    466  C   THR A 935      30.896  -1.018  15.122  1.00 85.13           C  
ATOM    467  O   THR A 935      30.543   0.070  14.686  1.00 85.13           O  
ATOM    468  CB  THR A 935      31.964  -1.466  17.338  1.00 85.13           C  
ATOM    469  CG2 THR A 935      31.769  -1.348  18.848  1.00 85.13           C  
ATOM    470  OG1 THR A 935      32.591  -2.714  17.094  1.00 85.13           O  
ATOM    471  N   MET A 936      31.424  -1.963  14.336  1.00 89.32           N  
ATOM    472  CA  MET A 936      31.745  -1.744  12.915  1.00 89.32           C  
ATOM    473  C   MET A 936      30.490  -1.406  12.089  1.00 89.32           C  
ATOM    474  O   MET A 936      30.501  -0.518  11.240  1.00 89.32           O  
ATOM    475  CB  MET A 936      32.432  -3.010  12.379  1.00 89.32           C  
ATOM    476  CG  MET A 936      32.945  -2.858  10.942  1.00 89.32           C  
ATOM    477  SD  MET A 936      33.500  -4.413  10.187  1.00 89.32           S  
ATOM    478  CE  MET A 936      35.009  -4.739  11.134  1.00 89.32           C  
ATOM    479  N   ALA A 937      29.380  -2.085  12.381  1.00 91.06           N  
ATOM    480  CA  ALA A 937      28.092  -1.860  11.735  1.00 91.06           C  
ATOM    481  C   ALA A 937      27.477  -0.494  12.098  1.00 91.06           C  
ATOM    482  O   ALA A 937      26.943   0.200  11.233  1.00 91.06           O  
ATOM    483  CB  ALA A 937      27.201  -3.042  12.125  1.00 91.06           C  
ATOM    484  N   ALA A 938      27.608  -0.066  13.356  1.00 91.85           N  
ATOM    485  CA  ALA A 938      27.215   1.268  13.789  1.00 91.85           C  
ATOM    486  C   ALA A 938      28.108   2.341  13.151  1.00 91.85           C  
ATOM    487  O   ALA A 938      27.581   3.303  12.608  1.00 91.85           O  
ATOM    488  CB  ALA A 938      27.235   1.330  15.320  1.00 91.85           C  
ATOM    489  N   GLU A 939      29.432   2.168  13.136  1.00 91.54           N  
ATOM    490  CA  GLU A 939      30.389   3.071  12.478  1.00 91.54           C  
ATOM    491  C   GLU A 939      30.086   3.241  10.978  1.00 91.54           C  
ATOM    492  O   GLU A 939      30.155   4.358  10.458  1.00 91.54           O  
ATOM    493  CB  GLU A 939      31.819   2.543  12.700  1.00 91.54           C  
ATOM    494  CG  GLU A 939      32.316   2.799  14.137  1.00 91.54           C  
ATOM    495  CD  GLU A 939      33.546   1.959  14.533  1.00 91.54           C  
ATOM    496  OE1 GLU A 939      33.802   1.868  15.758  1.00 91.54           O  
ATOM    497  OE2 GLU A 939      34.216   1.397  13.638  1.00 91.54           O1-
ATOM    498  N   PHE A 940      29.646   2.181  10.294  1.00 93.81           N  
ATOM    499  CA  PHE A 940      29.183   2.243   8.904  1.00 93.81           C  
ATOM    500  C   PHE A 940      27.873   3.038   8.730  1.00 93.81           C  
ATOM    501  O   PHE A 940      27.744   3.799   7.774  1.00 93.81           O  
ATOM    502  CB  PHE A 940      29.067   0.814   8.370  1.00 93.81           C  
ATOM    503  CG  PHE A 940      28.889   0.722   6.867  1.00 93.81           C  
ATOM    504  CD1 PHE A 940      27.638   0.385   6.318  1.00 93.81           C  
ATOM    505  CD2 PHE A 940      29.991   0.932   6.017  1.00 93.81           C  
ATOM    506  CE1 PHE A 940      27.495   0.236   4.927  1.00 93.81           C  
ATOM    507  CE2 PHE A 940      29.845   0.796   4.625  1.00 93.81           C  
ATOM    508  CZ  PHE A 940      28.598   0.444   4.081  1.00 93.81           C  
ATOM    509  N   ILE A 941      26.918   2.954   9.667  1.00 93.97           N  
ATOM    510  CA  ILE A 941      25.732   3.839   9.666  1.00 93.97           C  
ATOM    511  C   ILE A 941      26.128   5.289  10.006  1.00 93.97           C  
ATOM    512  O   ILE A 941      25.630   6.234   9.392  1.00 93.97           O  
ATOM    513  CB  ILE A 941      24.626   3.317  10.618  1.00 93.97           C  
ATOM    514  CG1 ILE A 941      24.067   1.948  10.166  1.00 93.97           C  
ATOM    515  CG2 ILE A 941      23.472   4.343  10.687  1.00 93.97           C  
ATOM    516  CD1 ILE A 941      23.279   1.226  11.273  1.00 93.97           C  
ATOM    517  N   MET A 942      27.038   5.495  10.964  1.00 90.94           N  
ATOM    518  CA  MET A 942      27.480   6.828  11.394  1.00 90.94           C  
ATOM    519  C   MET A 942      28.228   7.578  10.292  1.00 90.94           C  
ATOM    520  O   MET A 942      28.009   8.778  10.128  1.00 90.94           O  
ATOM    521  CB  MET A 942      28.403   6.744  12.618  1.00 90.94           C  
ATOM    522  CG  MET A 942      27.715   6.284  13.900  1.00 90.94           C  
ATOM    523  SD  MET A 942      26.300   7.265  14.432  1.00 90.94           S  
ATOM    524  CE  MET A 942      26.060   6.413  16.007  1.00 90.94           C  
ATOM    525  N   SER A 943      29.075   6.885   9.530  1.00 91.76           N  
ATOM    526  CA  SER A 943      29.897   7.461   8.456  1.00 91.76           C  
ATOM    527  C   SER A 943      29.134   7.731   7.154  1.00 91.76           C  
ATOM    528  O   SER A 943      29.626   8.490   6.323  1.00 91.76           O  
ATOM    529  CB  SER A 943      31.123   6.579   8.189  1.00 91.76           C  
ATOM    530  OG  SER A 943      30.752   5.234   7.972  1.00 91.76           O  
ATOM    531  N   ALA A 944      27.927   7.180   6.985  1.00 91.46           N  
ATOM    532  CA  ALA A 944      27.079   7.435   5.821  1.00 91.46           C  
ATOM    533  C   ALA A 944      26.751   8.938   5.644  1.00 91.46           C  
ATOM    534  O   ALA A 944      26.577   9.660   6.631  1.00 91.46           O  
ATOM    535  CB  ALA A 944      25.804   6.593   5.975  1.00 91.46           C  
ATOM    536  N   THR A 945      26.583   9.409   4.406  1.00 87.71           N  
ATOM    537  CA  THR A 945      26.204  10.799   4.060  1.00 87.71           C  
ATOM    538  C   THR A 945      25.114  10.819   2.978  1.00 87.71           C  
ATOM    539  O   THR A 945      25.115   9.924   2.134  1.00 87.71           O  
ATOM    540  CB  THR A 945      27.419  11.628   3.599  1.00 87.71           C  
ATOM    541  CG2 THR A 945      28.375  11.914   4.756  1.00 87.71           C  
ATOM    542  OG1 THR A 945      28.157  10.957   2.607  1.00 87.71           O  
ATOM    543  N   PRO A 946      24.207  11.822   2.945  1.00 85.49           N  
ATOM    544  CA  PRO A 946      23.104  11.909   1.977  1.00 85.49           C  
ATOM    545  C   PRO A 946      23.586  12.459   0.618  1.00 85.49           C  
ATOM    546  O   PRO A 946      23.020  13.382   0.037  1.00 85.49           O  
ATOM    547  CB  PRO A 946      22.047  12.776   2.666  1.00 85.49           C  
ATOM    548  CG  PRO A 946      22.911  13.784   3.421  1.00 85.49           C  
ATOM    549  CD  PRO A 946      24.141  12.972   3.840  1.00 85.49           C  
ATOM    550  N   THR A 947      24.719  11.945   0.144  1.00 77.10           N  
ATOM    551  CA  THR A 947      25.482  12.456  -1.006  1.00 77.10           C  
ATOM    552  C   THR A 947      25.567  11.437  -2.143  1.00 77.10           C  
ATOM    553  O   THR A 947      26.321  11.629  -3.094  1.00 77.10           O  
ATOM    554  CB  THR A 947      26.881  12.926  -0.573  1.00 77.10           C  
ATOM    555  CG2 THR A 947      26.826  14.094   0.412  1.00 77.10           C  
ATOM    556  OG1 THR A 947      27.589  11.878   0.058  1.00 77.10           O  
ATOM    557  N   MET A 948      24.800  10.341  -2.073  1.00 77.44           N  
ATOM    558  CA  MET A 948      24.780   9.298  -3.102  1.00 77.44           C  
ATOM    559  C   MET A 948      23.839   9.623  -4.276  1.00 77.44           C  
ATOM    560  O   MET A 948      23.670   8.776  -5.150  1.00 77.44           O  
ATOM    561  CB  MET A 948      24.540   7.903  -2.489  1.00 77.44           C  
ATOM    562  CG  MET A 948      25.652   7.525  -1.498  1.00 77.44           C  
ATOM    563  SD  MET A 948      25.612   5.834  -0.828  1.00 77.44           S  
ATOM    564  CE  MET A 948      25.864   4.831  -2.315  1.00 77.44           C  
ATOM    565  N   GLY A 949      23.281  10.838  -4.357  1.00 70.35           N  
ATOM    566  CA  GLY A 949      22.557  11.365  -5.522  1.00 70.35           C  
ATOM    567  C   GLY A 949      21.100  10.906  -5.622  1.00 70.35           C  
ATOM    568  O   GLY A 949      20.304  11.200  -4.738  1.00 70.35           O  
ATOM    569  N   ASN A 950      20.758  10.219  -6.715  1.00 72.02           N  
ATOM    570  CA  ASN A 950      19.441   9.626  -6.974  1.00 72.02           C  
ATOM    571  C   ASN A 950      19.151   8.432  -6.039  1.00 72.02           C  
ATOM    572  O   ASN A 950      19.957   8.097  -5.174  1.00 72.02           O  
ATOM    573  CB  ASN A 950      19.410   9.186  -8.455  1.00 72.02           C  
ATOM    574  CG  ASN A 950      19.449  10.321  -9.462  1.00 72.02           C  
ATOM    575  ND2 ASN A 950      19.724  10.004 -10.705  1.00 72.02           N  
ATOM    576  OD1 ASN A 950      19.217  11.483  -9.172  1.00 72.02           O  
ATOM    577  N   THR A 951      18.020   7.755  -6.257  1.00 81.85           N  
ATOM    578  CA  THR A 951      17.480   6.701  -5.378  1.00 81.85           C  
ATOM    579  C   THR A 951      17.202   5.407  -6.167  1.00 81.85           C  
ATOM    580  O   THR A 951      16.063   4.951  -6.289  1.00 81.85           O  
ATOM    581  CB  THR A 951      16.247   7.232  -4.614  1.00 81.85           C  
ATOM    582  CG2 THR A 951      15.978   6.437  -3.346  1.00 81.85           C  
ATOM    583  OG1 THR A 951      16.461   8.569  -4.225  1.00 81.85           O  
ATOM    584  N   ASP A 952      18.250   4.809  -6.745  1.00 81.43           N  
ATOM    585  CA  ASP A 952      18.197   3.627  -7.626  1.00 81.43           C  
ATOM    586  C   ASP A 952      18.089   2.305  -6.830  1.00 81.43           C  
ATOM    587  O   ASP A 952      18.869   1.364  -7.017  1.00 81.43           O  
ATOM    588  CB  ASP A 952      19.401   3.595  -8.595  1.00 81.43           C  
ATOM    589  CG  ASP A 952      19.495   4.737  -9.610  1.00 81.43           C  
ATOM    590  OD1 ASP A 952      18.485   5.426  -9.856  1.00 81.43           O  
ATOM    591  OD2 ASP A 952      20.591   4.867 -10.201  1.00 81.43           O1-
ATOM    592  N   PHE A 953      17.116   2.201  -5.916  1.00 91.14           N  
ATOM    593  CA  PHE A 953      16.967   1.031  -5.031  1.00 91.14           C  
ATOM    594  C   PHE A 953      16.806  -0.300  -5.793  1.00 91.14           C  
ATOM    595  O   PHE A 953      17.226  -1.355  -5.307  1.00 91.14           O  
ATOM    596  CB  PHE A 953      15.792   1.255  -4.067  1.00 91.14           C  
ATOM    597  CG  PHE A 953      15.612   0.146  -3.041  1.00 91.14           C  
ATOM    598  CD1 PHE A 953      14.389  -0.546  -2.946  1.00 91.14           C  
ATOM    599  CD2 PHE A 953      16.677  -0.210  -2.190  1.00 91.14           C  
ATOM    600  CE1 PHE A 953      14.237  -1.590  -2.015  1.00 91.14           C  
ATOM    601  CE2 PHE A 953      16.533  -1.270  -1.279  1.00 91.14           C  
ATOM    602  CZ  PHE A 953      15.312  -1.960  -1.188  1.00 91.14           C  
ATOM    603  N   TRP A 954      16.289  -0.262  -7.027  1.00 86.94           N  
ATOM    604  CA  TRP A 954      16.209  -1.427  -7.909  1.00 86.94           C  
ATOM    605  C   TRP A 954      17.574  -2.105  -8.142  1.00 86.94           C  
ATOM    606  O   TRP A 954      17.608  -3.327  -8.264  1.00 86.94           O  
ATOM    607  CB  TRP A 954      15.552  -1.022  -9.235  1.00 86.94           C  
ATOM    608  CG  TRP A 954      16.395  -0.191 -10.143  1.00 86.94           C  
ATOM    609  CD1 TRP A 954      16.328   1.151 -10.297  1.00 86.94           C  
ATOM    610  CD2 TRP A 954      17.457  -0.646 -11.031  1.00 86.94           C  
ATOM    611  CE2 TRP A 954      18.017   0.491 -11.683  1.00 86.94           C  
ATOM    612  CE3 TRP A 954      18.012  -1.912 -11.326  1.00 86.94           C  
ATOM    613  NE1 TRP A 954      17.283   1.558 -11.209  1.00 86.94           N  
ATOM    614  CZ2 TRP A 954      19.089   0.377 -12.575  1.00 86.94           C  
ATOM    615  CZ3 TRP A 954      19.113  -2.031 -12.190  1.00 86.94           C  
ATOM    616  CH2 TRP A 954      19.652  -0.890 -12.806  1.00 86.94           C  
ATOM    617  N   LYS A 955      18.704  -1.373  -8.134  1.00 86.07           N  
ATOM    618  CA  LYS A 955      20.059  -1.953  -8.274  1.00 86.07           C  
ATOM    619  C   LYS A 955      20.396  -2.865  -7.098  1.00 86.07           C  
ATOM    620  O   LYS A 955      20.845  -3.995  -7.284  1.00 86.07           O  
ATOM    621  CB  LYS A 955      21.117  -0.839  -8.387  1.00 86.07           C  
ATOM    622  CG  LYS A 955      21.015  -0.074  -9.711  1.00 86.07           C  
ATOM    623  CD  LYS A 955      21.996   1.102  -9.777  1.00 86.07           C  
ATOM    624  CE  LYS A 955      21.899   1.779 -11.148  1.00 86.07           C  
ATOM    625  NZ  LYS A 955      22.478   3.139 -11.116  1.00 86.07           N1+
ATOM    626  N   THR A 956      20.086  -2.391  -5.891  1.00 91.96           N  
ATOM    627  CA  THR A 956      20.239  -3.152  -4.642  1.00 91.96           C  
ATOM    628  C   THR A 956      19.345  -4.396  -4.665  1.00 91.96           C  
ATOM    629  O   THR A 956      19.805  -5.505  -4.404  1.00 91.96           O  
ATOM    630  CB  THR A 956      19.921  -2.262  -3.428  1.00 91.96           C  
ATOM    631  CG2 THR A 956      20.105  -2.985  -2.098  1.00 91.96           C  
ATOM    632  OG1 THR A 956      20.789  -1.152  -3.398  1.00 91.96           O  
ATOM    633  N   LEU A 957      18.080  -4.250  -5.072  1.00 92.18           N  
ATOM    634  CA  LEU A 957      17.169  -5.390  -5.219  1.00 92.18           C  
ATOM    635  C   LEU A 957      17.585  -6.374  -6.321  1.00 92.18           C  
ATOM    636  O   LEU A 957      17.346  -7.569  -6.165  1.00 92.18           O  
ATOM    637  CB  LEU A 957      15.747  -4.891  -5.499  1.00 92.18           C  
ATOM    638  CG  LEU A 957      15.051  -4.196  -4.319  1.00 92.18           C  
ATOM    639  CD1 LEU A 957      13.702  -3.708  -4.838  1.00 92.18           C  
ATOM    640  CD2 LEU A 957      14.806  -5.140  -3.137  1.00 92.18           C  
ATOM    641  N   ARG A 958      18.203  -5.920  -7.420  1.00 89.40           N  
ATOM    642  CA  ARG A 958      18.620  -6.785  -8.534  1.00 89.40           C  
ATOM    643  C   ARG A 958      19.614  -7.831  -8.048  1.00 89.40           C  
ATOM    644  O   ARG A 958      19.309  -9.021  -8.148  1.00 89.40           O  
ATOM    645  CB  ARG A 958      19.149  -5.945  -9.714  1.00 89.40           C  
ATOM    646  CG  ARG A 958      19.618  -6.815 -10.895  1.00 89.40           C  
ATOM    647  CD  ARG A 958      20.036  -5.956 -12.096  1.00 89.40           C  
ATOM    648  NE  ARG A 958      20.670  -6.775 -13.148  1.00 89.40           N  
ATOM    649  CZ  ARG A 958      20.943  -6.409 -14.391  1.00 89.40           C  
ATOM    650  NH1 ARG A 958      20.615  -5.240 -14.874  1.00 89.40           N1+
ATOM    651  NH2 ARG A 958      21.578  -7.233 -15.176  1.00 89.40           N  
ATOM    652  N   TYR A 959      20.734  -7.421  -7.452  1.00 88.87           N  
ATOM    653  CA  TYR A 959      21.732  -8.385  -6.978  1.00 88.87           C  
ATOM    654  C   TYR A 959      21.218  -9.218  -5.789  1.00 88.87           C  
ATOM    655  O   TYR A 959      21.455 -10.425  -5.751  1.00 88.87           O  
ATOM    656  CB  TYR A 959      23.077  -7.703  -6.700  1.00 88.87           C  
ATOM    657  CG  TYR A 959      23.294  -7.226  -5.281  1.00 88.87           C  
ATOM    658  CD1 TYR A 959      22.949  -5.916  -4.900  1.00 88.87           C  
ATOM    659  CD2 TYR A 959      23.861  -8.112  -4.346  1.00 88.87           C  
ATOM    660  CE1 TYR A 959      23.166  -5.496  -3.574  1.00 88.87           C  
ATOM    661  CE2 TYR A 959      24.102  -7.687  -3.029  1.00 88.87           C  
ATOM    662  CZ  TYR A 959      23.749  -6.379  -2.644  1.00 88.87           C  
ATOM    663  OH  TYR A 959      24.009  -5.964  -1.385  1.00 88.87           O  
ATOM    664  N   LEU A 960      20.424  -8.632  -4.879  1.00 91.56           N  
ATOM    665  CA  LEU A 960      19.782  -9.371  -3.780  1.00 91.56           C  
ATOM    666  C   LEU A 960      18.680 -10.344  -4.241  1.00 91.56           C  
ATOM    667  O   LEU A 960      18.325 -11.245  -3.478  1.00 91.56           O  
ATOM    668  CB  LEU A 960      19.209  -8.386  -2.745  1.00 91.56           C  
ATOM    669  CG  LEU A 960      20.249  -7.580  -1.945  1.00 91.56           C  
ATOM    670  CD1 LEU A 960      19.506  -6.634  -1.002  1.00 91.56           C  
ATOM    671  CD2 LEU A 960      21.160  -8.469  -1.095  1.00 91.56           C  
ATOM    672  N   SER A 961      18.137 -10.183  -5.455  1.00 88.75           N  
ATOM    673  CA  SER A 961      17.220 -11.150  -6.079  1.00 88.75           C  
ATOM    674  C   SER A 961      17.950 -12.327  -6.727  1.00 88.75           C  
ATOM    675  O   SER A 961      17.378 -13.406  -6.815  1.00 88.75           O  
ATOM    676  CB  SER A 961      16.282 -10.478  -7.096  1.00 88.75           C  
ATOM    677  OG  SER A 961      16.890 -10.200  -8.350  1.00 88.75           O  
ATOM    678  N   LEU A 962      19.198 -12.120  -7.160  1.00 88.55           N  
ATOM    679  CA  LEU A 962      20.029 -13.136  -7.806  1.00 88.55           C  
ATOM    680  C   LEU A 962      20.802 -13.963  -6.776  1.00 88.55           C  
ATOM    681  O   LEU A 962      20.767 -15.186  -6.811  1.00 88.55           O  
ATOM    682  CB  LEU A 962      20.962 -12.443  -8.816  1.00 88.55           C  
ATOM    683  CG  LEU A 962      20.213 -11.855 -10.026  1.00 88.55           C  
ATOM    684  CD1 LEU A 962      21.138 -10.950 -10.839  1.00 88.55           C  
ATOM    685  CD2 LEU A 962      19.669 -12.960 -10.931  1.00 88.55           C  
ATOM    686  N   LEU A 963      21.435 -13.313  -5.798  1.00 89.20           N  
ATOM    687  CA  LEU A 963      22.152 -13.977  -4.706  1.00 89.20           C  
ATOM    688  C   LEU A 963      21.195 -14.346  -3.561  1.00 89.20           C  
ATOM    689  O   LEU A 963      21.374 -13.894  -2.429  1.00 89.20           O  
ATOM    690  CB  LEU A 963      23.342 -13.104  -4.257  1.00 89.20           C  
ATOM    691  CG  LEU A 963      24.335 -12.730  -5.372  1.00 89.20           C  
ATOM    692  CD1 LEU A 963      25.497 -11.940  -4.774  1.00 89.20           C  
ATOM    693  CD2 LEU A 963      24.910 -13.946  -6.101  1.00 89.20           C  
ATOM    694  N   TYR A 964      20.135 -15.104  -3.856  1.00 87.44           N  
ATOM    695  CA  TYR A 964      19.125 -15.539  -2.879  1.00 87.44           C  
ATOM    696  C   TYR A 964      19.754 -16.312  -1.697  1.00 87.44           C  
ATOM    697  O   TYR A 964      20.772 -16.973  -1.891  1.00 87.44           O  
ATOM    698  CB  TYR A 964      18.045 -16.368  -3.595  1.00 87.44           C  
ATOM    699  CG  TYR A 964      18.538 -17.610  -4.315  1.00 87.44           C  
ATOM    700  CD1 TYR A 964      18.779 -17.567  -5.703  1.00 87.44           C  
ATOM    701  CD2 TYR A 964      18.746 -18.811  -3.605  1.00 87.44           C  
ATOM    702  CE1 TYR A 964      19.234 -18.715  -6.378  1.00 87.44           C  
ATOM    703  CE2 TYR A 964      19.207 -19.960  -4.276  1.00 87.44           C  
ATOM    704  CZ  TYR A 964      19.451 -19.913  -5.666  1.00 87.44           C  
ATOM    705  OH  TYR A 964      19.898 -21.015  -6.322  1.00 87.44           O  
ATOM    706  N   PRO A 965      19.204 -16.240  -0.469  1.00 87.55           N  
ATOM    707  CA  PRO A 965      19.784 -16.901   0.705  1.00 87.55           C  
ATOM    708  C   PRO A 965      19.837 -18.430   0.552  1.00 87.55           C  
ATOM    709  O   PRO A 965      18.888 -19.048   0.068  1.00 87.55           O  
ATOM    710  CB  PRO A 965      18.888 -16.493   1.880  1.00 87.55           C  
ATOM    711  CG  PRO A 965      17.541 -16.226   1.215  1.00 87.55           C  
ATOM    712  CD  PRO A 965      17.964 -15.576  -0.100  1.00 87.55           C  
ATOM    713  N   ALA A 966      20.928 -19.053   1.009  1.00 76.93           N  
ATOM    714  CA  ALA A 966      21.114 -20.507   0.946  1.00 76.93           C  
ATOM    715  C   ALA A 966      20.278 -21.282   1.988  1.00 76.93           C  
ATOM    716  O   ALA A 966      19.998 -22.468   1.809  1.00 76.93           O  
ATOM    717  CB  ALA A 966      22.612 -20.791   1.110  1.00 76.93           C  
ATOM    718  N   ARG A 967      19.882 -20.619   3.084  1.00 77.27           N  
ATOM    719  CA  ARG A 967      19.029 -21.153   4.159  1.00 77.27           C  
ATOM    720  C   ARG A 967      18.108 -20.070   4.716  1.00 77.27           C  
ATOM    721  O   ARG A 967      18.392 -18.882   4.598  1.00 77.27           O  
ATOM    722  CB  ARG A 967      19.879 -21.711   5.310  1.00 77.27           C  
ATOM    723  CG  ARG A 967      20.763 -22.897   4.913  1.00 77.27           C  
ATOM    724  CD  ARG A 967      21.336 -23.488   6.197  1.00 77.27           C  
ATOM    725  NE  ARG A 967      22.323 -24.544   5.938  1.00 77.27           N  
ATOM    726  CZ  ARG A 967      22.936 -25.214   6.894  1.00 77.27           C  
ATOM    727  NH1 ARG A 967      22.660 -25.018   8.159  1.00 77.27           N1+
ATOM    728  NH2 ARG A 967      23.851 -26.092   6.581  1.00 77.27           N  
ATOM    729  N   GLY A 968      17.025 -20.493   5.367  1.00 78.81           N  
ATOM    730  CA  GLY A 968      16.076 -19.584   6.009  1.00 78.81           C  
ATOM    731  C   GLY A 968      15.388 -18.647   5.012  1.00 78.81           C  
ATOM    732  O   GLY A 968      14.991 -19.058   3.924  1.00 78.81           O  
ATOM    733  N   SER A 969      15.222 -17.386   5.408  1.00 85.48           N  
ATOM    734  CA  SER A 969      14.712 -16.313   4.549  1.00 85.48           C  
ATOM    735  C   SER A 969      15.491 -15.026   4.802  1.00 85.48           C  
ATOM    736  O   SER A 969      15.952 -14.779   5.921  1.00 85.48           O  
ATOM    737  CB  SER A 969      13.208 -16.091   4.757  1.00 85.48           C  
ATOM    738  OG  SER A 969      12.914 -15.753   6.101  1.00 85.48           O  
ATOM    739  N   ARG A 970      15.627 -14.207   3.759  1.00 92.30           N  
ATOM    740  CA  ARG A 970      16.220 -12.873   3.829  1.00 92.30           C  
ATOM    741  C   ARG A 970      15.153 -11.859   4.194  1.00 92.30           C  
ATOM    742  O   ARG A 970      14.070 -11.872   3.619  1.00 92.30           O  
ATOM    743  CB  ARG A 970      16.917 -12.567   2.493  1.00 92.30           C  
ATOM    744  CG  ARG A 970      17.458 -11.130   2.373  1.00 92.30           C  
ATOM    745  CD  ARG A 970      18.205 -10.945   1.045  1.00 92.30           C  
ATOM    746  NE  ARG A 970      19.453 -11.716   1.068  1.00 92.30           N  
ATOM    747  CZ  ARG A 970      20.146 -12.233   0.082  1.00 92.30           C  
ATOM    748  NH1 ARG A 970      19.912 -11.972  -1.168  1.00 92.30           N1+
ATOM    749  NH2 ARG A 970      21.092 -13.078   0.351  1.00 92.30           N  
ATOM    750  N   ASN A 971      15.474 -10.941   5.094  1.00 93.96           N  
ATOM    751  CA  ASN A 971      14.601  -9.840   5.468  1.00 93.96           C  
ATOM    752  C   ASN A 971      15.319  -8.518   5.205  1.00 93.96           C  
ATOM    753  O   ASN A 971      16.337  -8.226   5.830  1.00 93.96           O  
ATOM    754  CB  ASN A 971      14.198  -9.977   6.938  1.00 93.96           C  
ATOM    755  CG  ASN A 971      13.595 -11.323   7.285  1.00 93.96           C  
ATOM    756  ND2 ASN A 971      14.401 -12.250   7.744  1.00 93.96           N  
ATOM    757  OD1 ASN A 971      12.407 -11.559   7.110  1.00 93.96           O  
ATOM    758  N   ILE A 972      14.794  -7.720   4.280  1.00 96.46           N  
ATOM    759  CA  ILE A 972      15.295  -6.377   3.993  1.00 96.46           C  
ATOM    760  C   ILE A 972      14.493  -5.371   4.820  1.00 96.46           C  
ATOM    761  O   ILE A 972      13.265  -5.368   4.756  1.00 96.46           O  
ATOM    762  CB  ILE A 972      15.245  -6.074   2.479  1.00 96.46           C  
ATOM    763  CG1 ILE A 972      16.108  -7.084   1.684  1.00 96.46           C  
ATOM    764  CG2 ILE A 972      15.726  -4.632   2.228  1.00 96.46           C  
ATOM    765  CD1 ILE A 972      15.996  -6.943   0.160  1.00 96.46           C  
ATOM    766  N   LEU A 973      15.185  -4.504   5.556  1.00 97.41           N  
ATOM    767  CA  LEU A 973      14.628  -3.332   6.226  1.00 97.41           C  
ATOM    768  C   LEU A 973      15.050  -2.078   5.447  1.00 97.41           C  
ATOM    769  O   LEU A 973      16.174  -1.599   5.589  1.00 97.41           O  
ATOM    770  CB  LEU A 973      15.100  -3.327   7.693  1.00 97.41           C  
ATOM    771  CG  LEU A 973      14.455  -2.217   8.545  1.00 97.41           C  
ATOM    772  CD1 LEU A 973      12.963  -2.477   8.774  1.00 97.41           C  
ATOM    773  CD2 LEU A 973      15.142  -2.147   9.907  1.00 97.41           C  
ATOM    774  N   LEU A 974      14.156  -1.574   4.599  1.00 97.83           N  
ATOM    775  CA  LEU A 974      14.343  -0.365   3.796  1.00 97.83           C  
ATOM    776  C   LEU A 974      14.022   0.882   4.627  1.00 97.83           C  
ATOM    777  O   LEU A 974      12.903   1.028   5.113  1.00 97.83           O  
ATOM    778  CB  LEU A 974      13.454  -0.486   2.543  1.00 97.83           C  
ATOM    779  CG  LEU A 974      13.364   0.781   1.672  1.00 97.83           C  
ATOM    780  CD1 LEU A 974      14.720   1.176   1.096  1.00 97.83           C  
ATOM    781  CD2 LEU A 974      12.393   0.538   0.517  1.00 97.83           C  
ATOM    782  N   VAL A 975      14.980   1.798   4.752  1.00 97.20           N  
ATOM    783  CA  VAL A 975      14.870   3.046   5.521  1.00 97.20           C  
ATOM    784  C   VAL A 975      15.059   4.223   4.559  1.00 97.20           C  
ATOM    785  O   VAL A 975      16.191   4.530   4.197  1.00 97.20           O  
ATOM    786  CB  VAL A 975      15.912   3.043   6.665  1.00 97.20           C  
ATOM    787  CG1 VAL A 975      15.724   4.254   7.577  1.00 97.20           C  
ATOM    788  CG2 VAL A 975      15.805   1.797   7.559  1.00 97.20           C  
ATOM    789  N   SER A 976      13.956   4.831   4.101  1.00 94.85           N  
ATOM    790  CA  SER A 976      13.910   5.722   2.921  1.00 94.85           C  
ATOM    791  C   SER A 976      12.753   6.734   2.998  1.00 94.85           C  
ATOM    792  O   SER A 976      11.809   6.561   3.775  1.00 94.85           O  
ATOM    793  CB  SER A 976      13.770   4.836   1.669  1.00 94.85           C  
ATOM    794  OG  SER A 976      13.639   5.552   0.456  1.00 94.85           O  
ATOM    795  N   ASP A 977      12.797   7.782   2.175  1.00 89.76           N  
ATOM    796  CA  ASP A 977      11.651   8.660   1.901  1.00 89.76           C  
ATOM    797  C   ASP A 977      10.704   8.089   0.818  1.00 89.76           C  
ATOM    798  O   ASP A 977       9.537   8.473   0.756  1.00 89.76           O  
ATOM    799  CB  ASP A 977      12.147  10.080   1.568  1.00 89.76           C  
ATOM    800  CG  ASP A 977      13.009  10.188   0.303  1.00 89.76           C  
ATOM    801  OD1 ASP A 977      12.892   9.303  -0.572  1.00 89.76           O  
ATOM    802  OD2 ASP A 977      13.724  11.205   0.182  1.00 89.76           O1-
ATOM    803  N   GLY A 978      11.156   7.121   0.013  1.00 85.37           N  
ATOM    804  CA  GLY A 978      10.373   6.462  -1.032  1.00 85.37           C  
ATOM    805  C   GLY A 978      10.393   7.119  -2.415  1.00 85.37           C  
ATOM    806  O   GLY A 978       9.631   6.677  -3.275  1.00 85.37           O  
ATOM    807  N   HIS A 979      11.235   8.126  -2.672  1.00 81.65           N  
ATOM    808  CA  HIS A 979      11.348   8.804  -3.980  1.00 81.65           C  
ATOM    809  C   HIS A 979      12.178   7.996  -5.002  1.00 81.65           C  
ATOM    810  O   HIS A 979      13.163   8.458  -5.583  1.00 81.65           O  
ATOM    811  CB  HIS A 979      11.818  10.249  -3.759  1.00 81.65           C  
ATOM    812  CG  HIS A 979      10.732  11.119  -3.170  1.00 81.65           C  
ATOM    813  CD2 HIS A 979      10.383  11.229  -1.855  1.00 81.65           C  
ATOM    814  ND1 HIS A 979       9.887  11.930  -3.919  1.00 81.65           N  
ATOM    815  CE1 HIS A 979       8.371  13.315  -3.319  1.00 81.65           C  
ATOM    816  NE2 HIS A 979       8.835  12.433  -0.975  1.00 81.65           N  
ATOM    817  N   LEU A 980      11.793   6.730  -5.193  1.00 81.43           N  
ATOM    818  CA  LEU A 980      12.573   5.725  -5.916  1.00 81.43           C  
ATOM    819  C   LEU A 980      12.628   5.963  -7.431  1.00 81.43           C  
ATOM    820  O   LEU A 980      11.652   6.359  -8.067  1.00 81.43           O  
ATOM    821  CB  LEU A 980      12.025   4.315  -5.640  1.00 81.43           C  
ATOM    822  CG  LEU A 980      11.891   3.916  -4.160  1.00 81.43           C  
ATOM    823  CD1 LEU A 980      11.550   2.432  -4.097  1.00 81.43           C  
ATOM    824  CD2 LEU A 980      13.157   4.141  -3.338  1.00 81.43           C  
ATOM    825  N   GLN A 981      13.763   5.616  -8.036  1.00 74.52           N  
ATOM    826  CA  GLN A 981      13.889   5.530  -9.491  1.00 74.52           C  
ATOM    827  C   GLN A 981      13.426   4.154 -10.000  1.00 74.52           C  
ATOM    828  O   GLN A 981      13.663   3.133  -9.360  1.00 74.52           O  
ATOM    829  CB  GLN A 981      15.321   5.868  -9.926  1.00 74.52           C  
ATOM    830  CG  GLN A 981      15.816   7.237  -9.420  1.00 74.52           C  
ATOM    831  CD  GLN A 981      14.902   8.392  -9.814  1.00 74.52           C  
ATOM    832  NE2 GLN A 981      14.262   9.051  -8.872  1.00 74.52           N  
ATOM    833  OE1 GLN A 981      14.718   8.695 -10.989  1.00 74.52           O  
ATOM    834  N   ASP A 982      12.751   4.153 -11.153  1.00 73.07           N  
ATOM    835  CA  ASP A 982      12.027   3.015 -11.748  1.00 73.07           C  
ATOM    836  C   ASP A 982      11.254   2.144 -10.736  1.00 73.07           C  
ATOM    837  O   ASP A 982      11.581   0.986 -10.452  1.00 73.07           O  
ATOM    838  CB  ASP A 982      12.893   2.199 -12.721  1.00 73.07           C  
ATOM    839  CG  ASP A 982      12.022   1.375 -13.689  1.00 73.07           C  
ATOM    840  OD1 ASP A 982      10.808   1.175 -13.412  1.00 73.07           O  
ATOM    841  OD2 ASP A 982      12.547   0.985 -14.749  1.00 73.07           O1-
ATOM    842  N   GLU A 983      10.158   2.704 -10.222  1.00 78.55           N  
ATOM    843  CA  GLU A 983       9.172   1.987  -9.407  1.00 78.55           C  
ATOM    844  C   GLU A 983       8.678   0.687 -10.068  1.00 78.55           C  
ATOM    845  O   GLU A 983       8.360  -0.277  -9.371  1.00 78.55           O  
ATOM    846  CB  GLU A 983       7.941   2.880  -9.197  1.00 78.55           C  
ATOM    847  CG  GLU A 983       8.215   4.212  -8.482  1.00 78.55           C  
ATOM    848  CD  GLU A 983       6.944   5.073  -8.367  1.00 78.55           C  
ATOM    849  OE1 GLU A 983       7.085   6.261  -8.008  1.00 78.55           O  
ATOM    850  OE2 GLU A 983       5.837   4.540  -8.628  1.00 78.55           O1-
ATOM    851  N   SER A 984       8.619   0.635 -11.406  1.00 76.31           N  
ATOM    852  CA  SER A 984       8.053  -0.494 -12.147  1.00 76.31           C  
ATOM    853  C   SER A 984       8.984  -1.708 -12.130  1.00 76.31           C  
ATOM    854  O   SER A 984       8.550  -2.809 -11.778  1.00 76.31           O  
ATOM    855  CB  SER A 984       7.651  -0.059 -13.564  1.00 76.31           C  
ATOM    856  OG  SER A 984       8.718   0.006 -14.488  1.00 76.31           O  
ATOM    857  N   LEU A 985      10.277  -1.498 -12.395  1.00 80.43           N  
ATOM    858  CA  LEU A 985      11.320  -2.510 -12.255  1.00 80.43           C  
ATOM    859  C   LEU A 985      11.513  -2.893 -10.782  1.00 80.43           C  
ATOM    860  O   LEU A 985      11.598  -4.079 -10.463  1.00 80.43           O  
ATOM    861  CB  LEU A 985      12.611  -1.960 -12.885  1.00 80.43           C  
ATOM    862  CG  LEU A 985      13.820  -2.911 -12.823  1.00 80.43           C  
ATOM    863  CD1 LEU A 985      13.563  -4.240 -13.539  1.00 80.43           C  
ATOM    864  CD2 LEU A 985      15.030  -2.241 -13.467  1.00 80.43           C  
ATOM    865  N   THR A 986      11.492  -1.911  -9.873  1.00 89.56           N  
ATOM    866  CA  THR A 986      11.553  -2.141  -8.419  1.00 89.56           C  
ATOM    867  C   THR A 986      10.447  -3.108  -7.972  1.00 89.56           C  
ATOM    868  O   THR A 986      10.729  -4.126  -7.337  1.00 89.56           O  
ATOM    869  CB  THR A 986      11.441  -0.818  -7.637  1.00 89.56           C  
ATOM    870  CG2 THR A 986      11.712  -0.986  -6.142  1.00 89.56           C  
ATOM    871  OG1 THR A 986      12.416   0.104  -8.052  1.00 89.56           O  
ATOM    872  N   LEU A 987       9.192  -2.855  -8.363  1.00 89.51           N  
ATOM    873  CA  LEU A 987       8.050  -3.716  -8.037  1.00 89.51           C  
ATOM    874  C   LEU A 987       8.158  -5.114  -8.660  1.00 89.51           C  
ATOM    875  O   LEU A 987       7.803  -6.095  -8.003  1.00 89.51           O  
ATOM    876  CB  LEU A 987       6.744  -3.022  -8.472  1.00 89.51           C  
ATOM    877  CG  LEU A 987       6.266  -1.964  -7.462  1.00 89.51           C  
ATOM    878  CD1 LEU A 987       5.212  -1.052  -8.088  1.00 89.51           C  
ATOM    879  CD2 LEU A 987       5.625  -2.627  -6.241  1.00 89.51           C  
ATOM    880  N   GLN A 988       8.669  -5.237  -9.889  1.00 87.39           N  
ATOM    881  CA  GLN A 988       8.914  -6.543 -10.511  1.00 87.39           C  
ATOM    882  C   GLN A 988       9.992  -7.344  -9.764  1.00 87.39           C  
ATOM    883  O   GLN A 988       9.794  -8.534  -9.513  1.00 87.39           O  
ATOM    884  CB  GLN A 988       9.287  -6.375 -11.991  1.00 87.39           C  
ATOM    885  CG  GLN A 988       8.086  -5.965 -12.860  1.00 87.39           C  
ATOM    886  CD  GLN A 988       8.456  -5.817 -14.334  1.00 87.39           C  
ATOM    887  NE2 GLN A 988       7.723  -5.040 -15.100  1.00 87.39           N  
ATOM    888  OE1 GLN A 988       9.381  -6.427 -14.839  1.00 87.39           O  
ATOM    889  N   LEU A 989      11.092  -6.711  -9.342  1.00 89.54           N  
ATOM    890  CA  LEU A 989      12.170  -7.366  -8.590  1.00 89.54           C  
ATOM    891  C   LEU A 989      11.717  -7.823  -7.194  1.00 89.54           C  
ATOM    892  O   LEU A 989      12.052  -8.937  -6.780  1.00 89.54           O  
ATOM    893  CB  LEU A 989      13.379  -6.418  -8.499  1.00 89.54           C  
ATOM    894  CG  LEU A 989      14.119  -6.208  -9.834  1.00 89.54           C  
ATOM    895  CD1 LEU A 989      15.121  -5.068  -9.677  1.00 89.54           C  
ATOM    896  CD2 LEU A 989      14.880  -7.463 -10.273  1.00 89.54           C  
ATOM    897  N   VAL A 990      10.897  -7.029  -6.495  1.00 93.29           N  
ATOM    898  CA  VAL A 990      10.257  -7.459  -5.237  1.00 93.29           C  
ATOM    899  C   VAL A 990       9.320  -8.645  -5.484  1.00 93.29           C  
ATOM    900  O   VAL A 990       9.435  -9.670  -4.813  1.00 93.29           O  
ATOM    901  CB  VAL A 990       9.514  -6.299  -4.546  1.00 93.29           C  
ATOM    902  CG1 VAL A 990       8.755  -6.767  -3.301  1.00 93.29           C  
ATOM    903  CG2 VAL A 990      10.493  -5.220  -4.078  1.00 93.29           C  
ATOM    904  N   LYS A 991       8.438  -8.567  -6.491  1.00 89.89           N  
ATOM    905  CA  LYS A 991       7.515  -9.667  -6.830  1.00 89.89           C  
ATOM    906  C   LYS A 991       8.246 -10.950  -7.267  1.00 89.89           C  
ATOM    907  O   LYS A 991       7.740 -12.035  -6.982  1.00 89.89           O  
ATOM    908  CB  LYS A 991       6.484  -9.193  -7.876  1.00 89.89           C  
ATOM    909  CG  LYS A 991       5.430  -8.252  -7.259  1.00 89.89           C  
ATOM    910  CD  LYS A 991       4.413  -7.727  -8.289  1.00 89.89           C  
ATOM    911  CE  LYS A 991       3.345  -6.896  -7.561  1.00 89.89           C  
ATOM    912  NZ  LYS A 991       2.193  -6.523  -8.417  1.00 89.89           N1+
ATOM    913  N   ARG A 992       9.432 -10.847  -7.891  1.00 85.93           N  
ATOM    914  CA  ARG A 992      10.316 -11.984  -8.232  1.00 85.93           C  
ATOM    915  C   ARG A 992      10.955 -12.620  -6.994  1.00 85.93           C  
ATOM    916  O   ARG A 992      10.944 -13.839  -6.875  1.00 85.93           O  
ATOM    917  CB  ARG A 992      11.386 -11.547  -9.265  1.00 85.93           C  
ATOM    918  CG  ARG A 992      12.279 -12.724  -9.721  1.00 85.93           C  
ATOM    919  CD  ARG A 992      13.174 -12.442 -10.947  1.00 85.93           C  
ATOM    920  NE  ARG A 992      14.491 -11.825 -10.638  1.00 85.93           N  
ATOM    921  CZ  ARG A 992      15.508 -11.706 -11.486  1.00 85.93           C  
ATOM    922  NH1 ARG A 992      15.456 -12.174 -12.696  1.00 85.93           N1+
ATOM    923  NH2 ARG A 992      16.612 -11.103 -11.161  1.00 85.93           N  
ATOM    924  N   SER A 993      11.498 -11.808  -6.086  1.00 88.69           N  
ATOM    925  CA  SER A 993      12.301 -12.272  -4.937  1.00 88.69           C  
ATOM    926  C   SER A 993      11.490 -12.690  -3.701  1.00 88.69           C  
ATOM    927  O   SER A 993      12.021 -13.361  -2.814  1.00 88.69           O  
ATOM    928  CB  SER A 993      13.358 -11.225  -4.576  1.00 88.69           C  
ATOM    929  OG  SER A 993      12.785  -9.954  -4.335  1.00 88.69           O  
ATOM    930  N   ARG A 994      10.190 -12.371  -3.663  1.00 86.76           N  
ATOM    931  CA  ARG A 994       9.243 -12.700  -2.580  1.00 86.76           C  
ATOM    932  C   ARG A 994       9.336 -14.128  -1.983  1.00 86.76           C  
ATOM    933  O   ARG A 994       9.142 -14.238  -0.775  1.00 86.76           O  
ATOM    934  CB  ARG A 994       7.823 -12.401  -3.089  1.00 86.76           C  
ATOM    935  CG  ARG A 994       6.784 -12.323  -1.956  1.00 86.76           C  
ATOM    936  CD  ARG A 994       5.345 -12.456  -2.482  1.00 86.76           C  
ATOM    937  NE  ARG A 994       5.107 -13.758  -3.148  1.00 86.76           N  
ATOM    938  CZ  ARG A 994       5.117 -14.950  -2.578  1.00 86.76           C  
ATOM    939  NH1 ARG A 994       5.249 -15.109  -1.298  1.00 86.76           N1+
ATOM    940  NH2 ARG A 994       5.011 -16.023  -3.299  1.00 86.76           N  
ATOM    941  N   PRO A 995       9.608 -15.223  -2.733  1.00 81.87           N  
ATOM    942  CA  PRO A 995       9.670 -16.573  -2.149  1.00 81.87           C  
ATOM    943  C   PRO A 995      10.821 -16.802  -1.156  1.00 81.87           C  
ATOM    944  O   PRO A 995      10.750 -17.733  -0.359  1.00 81.87           O  
ATOM    945  CB  PRO A 995       9.789 -17.537  -3.336  1.00 81.87           C  
ATOM    946  CG  PRO A 995       9.206 -16.746  -4.503  1.00 81.87           C  
ATOM    947  CD  PRO A 995       9.666 -15.328  -4.185  1.00 81.87           C  
ATOM    948  N   HIS A 996      11.878 -15.984  -1.211  1.00 86.64           N  
ATOM    949  CA  HIS A 996      13.076 -16.111  -0.367  1.00 86.64           C  
ATOM    950  C   HIS A 996      13.481 -14.802   0.334  1.00 86.64           C  
ATOM    951  O   HIS A 996      14.249 -14.836   1.297  1.00 86.64           O  
ATOM    952  CB  HIS A 996      14.222 -16.656  -1.231  1.00 86.64           C  
ATOM    953  CG  HIS A 996      14.525 -15.817  -2.451  1.00 86.64           C  
ATOM    954  CD2 HIS A 996      14.240 -16.145  -3.749  1.00 86.64           C  
ATOM    955  ND1 HIS A 996      15.117 -14.573  -2.471  1.00 86.64           N  
ATOM    956  CE1 HIS A 996      15.201 -14.176  -3.750  1.00 86.64           C  
ATOM    957  NE2 HIS A 996      14.652 -15.088  -4.564  1.00 86.64           N  
ATOM    958  N   THR A 997      12.966 -13.657  -0.124  1.00 91.49           N  
ATOM    959  CA  THR A 997      13.251 -12.320   0.406  1.00 91.49           C  
ATOM    960  C   THR A 997      11.956 -11.616   0.808  1.00 91.49           C  
ATOM    961  O   THR A 997      11.082 -11.396  -0.029  1.00 91.49           O  
ATOM    962  CB  THR A 997      14.000 -11.469  -0.633  1.00 91.49           C  
ATOM    963  CG2 THR A 997      14.345 -10.072  -0.122  1.00 91.49           C  
ATOM    964  OG1 THR A 997      15.235 -12.062  -0.985  1.00 91.49           O  
ATOM    965  N   ARG A 998      11.860 -11.199   2.074  1.00 93.32           N  
ATOM    966  CA  ARG A 998      10.811 -10.310   2.589  1.00 93.32           C  
ATOM    967  C   ARG A 998      11.298  -8.862   2.640  1.00 93.32           C  
ATOM    968  O   ARG A 998      12.477  -8.625   2.904  1.00 93.32           O  
ATOM    969  CB  ARG A 998      10.297 -10.786   3.959  1.00 93.32           C  
ATOM    970  CG  ARG A 998       9.733 -12.215   3.894  1.00 93.32           C  
ATOM    971  CD  ARG A 998       8.990 -12.618   5.174  1.00 93.32           C  
ATOM    972  NE  ARG A 998       9.858 -12.629   6.368  1.00 93.32           N  
ATOM    973  CZ  ARG A 998       9.498 -12.989   7.584  1.00 93.32           C  
ATOM    974  NH1 ARG A 998       8.335 -13.501   7.850  1.00 93.32           N1+
ATOM    975  NH2 ARG A 998      10.288 -12.819   8.596  1.00 93.32           N  
ATOM    976  N   LEU A 999      10.402  -7.900   2.416  1.00 95.67           N  
ATOM    977  CA  LEU A 999      10.713  -6.465   2.415  1.00 95.67           C  
ATOM    978  C   LEU A 999       9.840  -5.706   3.421  1.00 95.67           C  
ATOM    979  O   LEU A 999       8.624  -5.619   3.272  1.00 95.67           O  
ATOM    980  CB  LEU A 999      10.577  -5.917   0.981  1.00 95.67           C  
ATOM    981  CG  LEU A 999      10.913  -4.421   0.818  1.00 95.67           C  
ATOM    982  CD1 LEU A 999      12.347  -4.075   1.217  1.00 95.67           C  
ATOM    983  CD2 LEU A 999      10.750  -4.028  -0.649  1.00 95.67           C  
ATOM    984  N   PHE A1000      10.481  -5.118   4.423  1.00 96.73           N  
ATOM    985  CA  PHE A1000       9.896  -4.213   5.407  1.00 96.73           C  
ATOM    986  C   PHE A1000      10.334  -2.786   5.077  1.00 96.73           C  
ATOM    987  O   PHE A1000      11.490  -2.569   4.717  1.00 96.73           O  
ATOM    988  CB  PHE A1000      10.345  -4.636   6.812  1.00 96.73           C  
ATOM    989  CG  PHE A1000       9.884  -6.026   7.204  1.00 96.73           C  
ATOM    990  CD1 PHE A1000       8.683  -6.195   7.919  1.00 96.73           C  
ATOM    991  CD2 PHE A1000      10.649  -7.153   6.840  1.00 96.73           C  
ATOM    992  CE1 PHE A1000       8.245  -7.487   8.259  1.00 96.73           C  
ATOM    993  CE2 PHE A1000      10.209  -8.444   7.179  1.00 96.73           C  
ATOM    994  CZ  PHE A1000       9.007  -8.609   7.888  1.00 96.73           C  
ATOM    995  N   ALA A1001       9.429  -1.815   5.186  1.00 96.76           N  
ATOM    996  CA  ALA A1001       9.700  -0.432   4.794  1.00 96.76           C  
ATOM    997  C   ALA A1001       9.441   0.548   5.946  1.00 96.76           C  
ATOM    998  O   ALA A1001       8.415   0.473   6.616  1.00 96.76           O  
ATOM    999  CB  ALA A1001       8.890  -0.106   3.533  1.00 96.76           C  
ATOM   1000  N   CYS A1002      10.363   1.483   6.145  1.00 96.30           N  
ATOM   1001  CA  CYS A1002      10.320   2.534   7.153  1.00 96.30           C  
ATOM   1002  C   CYS A1002      10.353   3.888   6.435  1.00 96.30           C  
ATOM   1003  O   CYS A1002      11.421   4.345   6.029  1.00 96.30           O  
ATOM   1004  CB  CYS A1002      11.517   2.351   8.098  1.00 96.30           C  
ATOM   1005  SG  CYS A1002      11.347   0.806   9.039  1.00 96.30           S  
ATOM   1006  N   GLY A1003       9.182   4.505   6.252  1.00 93.15           N  
ATOM   1007  CA  GLY A1003       9.042   5.800   5.582  1.00 93.15           C  
ATOM   1008  C   GLY A1003       9.352   6.969   6.513  1.00 93.15           C  
ATOM   1009  O   GLY A1003       8.754   7.063   7.587  1.00 93.15           O  
ATOM   1010  N   ILE A1004      10.248   7.870   6.104  1.00 90.78           N  
ATOM   1011  CA  ILE A1004      10.728   8.994   6.927  1.00 90.78           C  
ATOM   1012  C   ILE A1004      10.588  10.315   6.164  1.00 90.78           C  
ATOM   1013  O   ILE A1004      10.828  10.380   4.964  1.00 90.78           O  
ATOM   1014  CB  ILE A1004      12.193   8.772   7.381  1.00 90.78           C  
ATOM   1015  CG1 ILE A1004      12.384   7.365   7.992  1.00 90.78           C  
ATOM   1016  CG2 ILE A1004      12.622   9.838   8.420  1.00 90.78           C  
ATOM   1017  CD1 ILE A1004      13.833   7.040   8.329  1.00 90.78           C  
ATOM   1018  N   GLY A1005      10.240  11.388   6.878  1.00 80.24           N  
ATOM   1019  CA  GLY A1005      10.130  12.739   6.321  1.00 80.24           C  
ATOM   1020  C   GLY A1005       8.695  13.128   5.959  1.00 80.24           C  
ATOM   1021  O   GLY A1005       7.810  12.290   5.806  1.00 80.24           O  
ATOM   1022  N   SER A1006       8.433  14.434   5.858  1.00 73.84           N  
ATOM   1023  CA  SER A1006       7.081  14.967   5.617  1.00 73.84           C  
ATOM   1024  C   SER A1006       6.581  14.807   4.179  1.00 73.84           C  
ATOM   1025  O   SER A1006       5.375  14.871   3.955  1.00 73.84           O  
ATOM   1026  CB  SER A1006       7.017  16.442   6.027  1.00 73.84           C  
ATOM   1027  OG  SER A1006       8.136  17.172   5.557  1.00 73.84           O  
ATOM   1028  N   THR A1007       7.493  14.618   3.225  1.00 73.71           N  
ATOM   1029  CA  THR A1007       7.244  14.454   1.782  1.00 73.71           C  
ATOM   1030  C   THR A1007       7.194  12.989   1.335  1.00 73.71           C  
ATOM   1031  O   THR A1007       6.993  12.733   0.152  1.00 73.71           O  
ATOM   1032  CB  THR A1007       8.345  15.176   0.980  1.00 73.71           C  
ATOM   1033  CG2 THR A1007       8.160  16.693   1.010  1.00 73.71           C  
ATOM   1034  OG1 THR A1007       9.598  14.901   1.571  1.00 73.71           O  
ATOM   1035  N   ALA A1008       7.395  12.034   2.250  1.00 82.01           N  
ATOM   1036  CA  ALA A1008       7.642  10.632   1.921  1.00 82.01           C  
ATOM   1037  C   ALA A1008       6.545   9.988   1.049  1.00 82.01           C  
ATOM   1038  O   ALA A1008       5.351  10.089   1.358  1.00 82.01           O  
ATOM   1039  CB  ALA A1008       7.817   9.854   3.230  1.00 82.01           C  
ATOM   1040  N   ASN A1009       6.951   9.249   0.013  1.00 83.69           N  
ATOM   1041  CA  ASN A1009       6.061   8.498  -0.868  1.00 83.69           C  
ATOM   1042  C   ASN A1009       5.566   7.212  -0.175  1.00 83.69           C  
ATOM   1043  O   ASN A1009       6.031   6.093  -0.410  1.00 83.69           O  
ATOM   1044  CB  ASN A1009       6.741   8.263  -2.226  1.00 83.69           C  
ATOM   1045  CG  ASN A1009       5.786   7.696  -3.268  1.00 83.69           C  
ATOM   1046  ND2 ASN A1009       6.140   7.801  -4.526  1.00 83.69           N  
ATOM   1047  OD1 ASN A1009       4.726   7.161  -2.954  1.00 83.69           O  
ATOM   1048  N   ARG A1010       4.577   7.387   0.712  1.00 87.61           N  
ATOM   1049  CA  ARG A1010       3.928   6.295   1.459  1.00 87.61           C  
ATOM   1050  C   ARG A1010       3.251   5.264   0.551  1.00 87.61           C  
ATOM   1051  O   ARG A1010       3.066   4.129   0.977  1.00 87.61           O  
ATOM   1052  CB  ARG A1010       2.869   6.841   2.430  1.00 87.61           C  
ATOM   1053  CG  ARG A1010       3.353   7.958   3.361  1.00 87.61           C  
ATOM   1054  CD  ARG A1010       2.259   8.255   4.393  1.00 87.61           C  
ATOM   1055  NE  ARG A1010       2.528   9.515   5.097  1.00 87.61           N  
ATOM   1056  CZ  ARG A1010       1.621  10.287   5.665  1.00 87.61           C  
ATOM   1057  NH1 ARG A1010       0.365   9.940   5.821  1.00 87.61           N1+
ATOM   1058  NH2 ARG A1010       1.985  11.471   6.076  1.00 87.61           N  
ATOM   1059  N   HIS A1011       2.855   5.651  -0.664  1.00 88.01           N  
ATOM   1060  CA  HIS A1011       2.183   4.766  -1.618  1.00 88.01           C  
ATOM   1061  C   HIS A1011       3.145   3.680  -2.105  1.00 88.01           C  
ATOM   1062  O   HIS A1011       2.917   2.493  -1.864  1.00 88.01           O  
ATOM   1063  CB  HIS A1011       1.605   5.605  -2.768  1.00 88.01           C  
ATOM   1064  CG  HIS A1011       0.806   4.781  -3.736  1.00 88.01           C  
ATOM   1065  CD2 HIS A1011       1.193   4.415  -4.992  1.00 88.01           C  
ATOM   1066  ND1 HIS A1011      -0.421   4.194  -3.444  1.00 88.01           N  
ATOM   1067  CE1 HIS A1011      -0.760   3.505  -4.540  1.00 88.01           C  
ATOM   1068  NE2 HIS A1011       0.192   3.607  -5.482  1.00 88.01           N  
ATOM   1069  N   VAL A1012       4.276   4.098  -2.681  1.00 88.83           N  
ATOM   1070  CA  VAL A1012       5.324   3.204  -3.197  1.00 88.83           C  
ATOM   1071  C   VAL A1012       5.899   2.326  -2.086  1.00 88.83           C  
ATOM   1072  O   VAL A1012       5.902   1.101  -2.218  1.00 88.83           O  
ATOM   1073  CB  VAL A1012       6.416   4.034  -3.900  1.00 88.83           C  
ATOM   1074  CG1 VAL A1012       7.660   3.224  -4.280  1.00 88.83           C  
ATOM   1075  CG2 VAL A1012       5.840   4.630  -5.186  1.00 88.83           C  
ATOM   1076  N   LEU A1013       6.305   2.915  -0.955  1.00 93.19           N  
ATOM   1077  CA  LEU A1013       6.880   2.159   0.167  1.00 93.19           C  
ATOM   1078  C   LEU A1013       5.915   1.103   0.730  1.00 93.19           C  
ATOM   1079  O   LEU A1013       6.336  -0.016   1.040  1.00 93.19           O  
ATOM   1080  CB  LEU A1013       7.311   3.132   1.276  1.00 93.19           C  
ATOM   1081  CG  LEU A1013       8.522   4.020   0.936  1.00 93.19           C  
ATOM   1082  CD1 LEU A1013       8.760   4.984   2.097  1.00 93.19           C  
ATOM   1083  CD2 LEU A1013       9.802   3.206   0.729  1.00 93.19           C  
ATOM   1084  N   ARG A1014       4.614   1.414   0.822  1.00 92.33           N  
ATOM   1085  CA  ARG A1014       3.618   0.458   1.317  1.00 92.33           C  
ATOM   1086  C   ARG A1014       3.384  -0.684   0.331  1.00 92.33           C  
ATOM   1087  O   ARG A1014       3.433  -1.837   0.760  1.00 92.33           O  
ATOM   1088  CB  ARG A1014       2.339   1.192   1.736  1.00 92.33           C  
ATOM   1089  CG  ARG A1014       1.405   0.272   2.538  1.00 92.33           C  
ATOM   1090  CD  ARG A1014       0.102   0.972   2.923  1.00 92.33           C  
ATOM   1091  NE  ARG A1014       0.300   2.066   3.898  1.00 92.33           N  
ATOM   1092  CZ  ARG A1014       0.009   3.339   3.695  1.00 92.33           C  
ATOM   1093  NH1 ARG A1014      -0.135   3.842   2.504  1.00 92.33           N1+
ATOM   1094  NH2 ARG A1014      -0.201   4.135   4.706  1.00 92.33           N  
ATOM   1095  N   ILE A1015       3.224  -0.405  -0.966  1.00 91.20           N  
ATOM   1096  CA  ILE A1015       3.048  -1.463  -1.978  1.00 91.20           C  
ATOM   1097  C   ILE A1015       4.283  -2.360  -2.051  1.00 91.20           C  
ATOM   1098  O   ILE A1015       4.134  -3.578  -2.126  1.00 91.20           O  
ATOM   1099  CB  ILE A1015       2.726  -0.885  -3.371  1.00 91.20           C  
ATOM   1100  CG1 ILE A1015       1.387  -0.133  -3.332  1.00 91.20           C  
ATOM   1101  CG2 ILE A1015       2.608  -2.016  -4.420  1.00 91.20           C  
ATOM   1102  CD1 ILE A1015       1.227   0.787  -4.530  1.00 91.20           C  
ATOM   1103  N   LEU A1016       5.492  -1.794  -1.984  1.00 93.58           N  
ATOM   1104  CA  LEU A1016       6.728  -2.577  -1.959  1.00 93.58           C  
ATOM   1105  C   LEU A1016       6.759  -3.536  -0.766  1.00 93.58           C  
ATOM   1106  O   LEU A1016       7.027  -4.722  -0.955  1.00 93.58           O  
ATOM   1107  CB  LEU A1016       7.937  -1.630  -1.944  1.00 93.58           C  
ATOM   1108  CG  LEU A1016       8.187  -0.945  -3.295  1.00 93.58           C  
ATOM   1109  CD1 LEU A1016       9.212   0.162  -3.104  1.00 93.58           C  
ATOM   1110  CD2 LEU A1016       8.746  -1.905  -4.346  1.00 93.58           C  
ATOM   1111  N   SER A1017       6.400  -3.067   0.434  1.00 94.00           N  
ATOM   1112  CA  SER A1017       6.327  -3.946   1.608  1.00 94.00           C  
ATOM   1113  C   SER A1017       5.287  -5.066   1.448  1.00 94.00           C  
ATOM   1114  O   SER A1017       5.569  -6.226   1.742  1.00 94.00           O  
ATOM   1115  CB  SER A1017       6.099  -3.135   2.887  1.00 94.00           C  
ATOM   1116  OG  SER A1017       4.766  -2.669   3.010  1.00 94.00           O  
ATOM   1117  N   GLN A1018       4.112  -4.757   0.889  1.00 89.78           N  
ATOM   1118  CA  GLN A1018       3.019  -5.716   0.714  1.00 89.78           C  
ATOM   1119  C   GLN A1018       3.308  -6.742  -0.395  1.00 89.78           C  
ATOM   1120  O   GLN A1018       3.044  -7.932  -0.223  1.00 89.78           O  
ATOM   1121  CB  GLN A1018       1.735  -4.913   0.464  1.00 89.78           C  
ATOM   1122  CG  GLN A1018       0.456  -5.763   0.528  1.00 89.78           C  
ATOM   1123  CD  GLN A1018      -0.793  -4.887   0.609  1.00 89.78           C  
ATOM   1124  NE2 GLN A1018      -1.900  -5.385   1.112  1.00 89.78           N  
ATOM   1125  OE1 GLN A1018      -0.795  -3.719   0.267  1.00 89.78           O  
ATOM   1126  N   CYS A1019       3.920  -6.316  -1.504  1.00 90.20           N  
ATOM   1127  CA  CYS A1019       4.417  -7.212  -2.552  1.00 90.20           C  
ATOM   1128  C   CYS A1019       5.549  -8.111  -2.040  1.00 90.20           C  
ATOM   1129  O   CYS A1019       5.638  -9.269  -2.443  1.00 90.20           O  
ATOM   1130  CB  CYS A1019       4.913  -6.389  -3.748  1.00 90.20           C  
ATOM   1131  SG  CYS A1019       3.518  -5.552  -4.547  1.00 90.20           S  
ATOM   1132  N   GLY A1020       6.386  -7.587  -1.143  1.00 91.78           N  
ATOM   1133  CA  GLY A1020       7.479  -8.295  -0.484  1.00 91.78           C  
ATOM   1134  C   GLY A1020       7.086  -9.014   0.808  1.00 91.78           C  
ATOM   1135  O   GLY A1020       7.971  -9.309   1.600  1.00 91.78           O  
ATOM   1136  N   ALA A1021       5.797  -9.278   1.055  1.00 91.72           N  
ATOM   1137  CA  ALA A1021       5.304 -10.030   2.221  1.00 91.72           C  
ATOM   1138  C   ALA A1021       5.759  -9.506   3.611  1.00 91.72           C  
ATOM   1139  O   ALA A1021       5.753 -10.254   4.591  1.00 91.72           O  
ATOM   1140  CB  ALA A1021       5.579 -11.526   1.997  1.00 91.72           C  
ATOM   1141  N   GLY A1022       6.132  -8.227   3.701  1.00 92.91           N  
ATOM   1142  CA  GLY A1022       6.436  -7.502   4.934  1.00 92.91           C  
ATOM   1143  C   GLY A1022       5.367  -6.459   5.270  1.00 92.91           C  
ATOM   1144  O   GLY A1022       4.208  -6.588   4.862  1.00 92.91           O  
ATOM   1145  N   VAL A1023       5.765  -5.435   6.032  1.00 92.75           N  
ATOM   1146  CA  VAL A1023       4.920  -4.326   6.519  1.00 92.75           C  
ATOM   1147  C   VAL A1023       5.635  -2.982   6.342  1.00 92.75           C  
ATOM   1148  O   VAL A1023       6.864  -2.902   6.417  1.00 92.75           O  
ATOM   1149  CB  VAL A1023       4.504  -4.574   7.993  1.00 92.75           C  
ATOM   1150  CG1 VAL A1023       4.035  -3.334   8.767  1.00 92.75           C  
ATOM   1151  CG2 VAL A1023       3.339  -5.568   8.039  1.00 92.75           C  
ATOM   1152  N   PHE A1024       4.855  -1.921   6.129  1.00 94.22           N  
ATOM   1153  CA  PHE A1024       5.309  -0.532   6.075  1.00 94.22           C  
ATOM   1154  C   PHE A1024       4.929   0.224   7.353  1.00 94.22           C  
ATOM   1155  O   PHE A1024       3.757   0.272   7.722  1.00 94.22           O  
ATOM   1156  CB  PHE A1024       4.733   0.140   4.825  1.00 94.22           C  
ATOM   1157  CG  PHE A1024       4.752   1.658   4.824  1.00 94.22           C  
ATOM   1158  CD1 PHE A1024       3.589   2.381   5.151  1.00 94.22           C  
ATOM   1159  CD2 PHE A1024       5.932   2.351   4.508  1.00 94.22           C  
ATOM   1160  CE1 PHE A1024       3.596   3.787   5.130  1.00 94.22           C  
ATOM   1161  CE2 PHE A1024       5.942   3.755   4.486  1.00 94.22           C  
ATOM   1162  CZ  PHE A1024       4.775   4.474   4.791  1.00 94.22           C  
ATOM   1163  N   GLU A1025       5.921   0.860   7.970  1.00 92.76           N  
ATOM   1164  CA  GLU A1025       5.794   1.773   9.107  1.00 92.76           C  
ATOM   1165  C   GLU A1025       6.156   3.201   8.672  1.00 92.76           C  
ATOM   1166  O   GLU A1025       7.095   3.408   7.897  1.00 92.76           O  
ATOM   1167  CB  GLU A1025       6.716   1.309  10.248  1.00 92.76           C  
ATOM   1168  CG  GLU A1025       6.166   0.106  11.033  1.00 92.76           C  
ATOM   1169  CD  GLU A1025       4.950   0.434  11.918  1.00 92.76           C  
ATOM   1170  OE1 GLU A1025       4.298  -0.542  12.366  1.00 92.76           O  
ATOM   1171  OE2 GLU A1025       4.697   1.643  12.160  1.00 92.76           O1-
ATOM   1172  N   TYR A1026       5.437   4.204   9.185  1.00 90.18           N  
ATOM   1173  CA  TYR A1026       5.702   5.618   8.895  1.00 90.18           C  
ATOM   1174  C   TYR A1026       6.158   6.366  10.151  1.00 90.18           C  
ATOM   1175  O   TYR A1026       5.436   6.474  11.146  1.00 90.18           O  
ATOM   1176  CB  TYR A1026       4.483   6.272   8.232  1.00 90.18           C  
ATOM   1177  CG  TYR A1026       4.641   7.764   7.978  1.00 90.18           C  
ATOM   1178  CD1 TYR A1026       3.835   8.676   8.686  1.00 90.18           C  
ATOM   1179  CD2 TYR A1026       5.604   8.244   7.065  1.00 90.18           C  
ATOM   1180  CE1 TYR A1026       3.988  10.060   8.489  1.00 90.18           C  
ATOM   1181  CE2 TYR A1026       5.761   9.631   6.864  1.00 90.18           C  
ATOM   1182  CZ  TYR A1026       4.955  10.540   7.582  1.00 90.18           C  
ATOM   1183  OH  TYR A1026       5.068  11.880   7.390  1.00 90.18           O  
ATOM   1184  N   PHE A1027       7.360   6.934  10.082  1.00 88.28           N  
ATOM   1185  CA  PHE A1027       8.026   7.619  11.183  1.00 88.28           C  
ATOM   1186  C   PHE A1027       7.717   9.115  11.142  1.00 88.28           C  
ATOM   1187  O   PHE A1027       8.511   9.960  10.725  1.00 88.28           O  
ATOM   1188  CB  PHE A1027       9.512   7.253  11.169  1.00 88.28           C  
ATOM   1189  CG  PHE A1027       9.713   5.813  11.597  1.00 88.28           C  
ATOM   1190  CD1 PHE A1027       9.821   5.512  12.966  1.00 88.28           C  
ATOM   1191  CD2 PHE A1027       9.666   4.768  10.654  1.00 88.28           C  
ATOM   1192  CE1 PHE A1027       9.876   4.178  13.397  1.00 88.28           C  
ATOM   1193  CE2 PHE A1027       9.714   3.431  11.088  1.00 88.28           C  
ATOM   1194  CZ  PHE A1027       9.821   3.134  12.458  1.00 88.28           C  
ATOM   1195  N   ASN A1028       6.507   9.451  11.586  1.00 79.83           N  
ATOM   1196  CA  ASN A1028       6.035  10.827  11.670  1.00 79.83           C  
ATOM   1197  C   ASN A1028       6.870  11.633  12.684  1.00 79.83           C  
ATOM   1198  O   ASN A1028       6.843  11.371  13.887  1.00 79.83           O  
ATOM   1199  CB  ASN A1028       4.542  10.788  12.029  1.00 79.83           C  
ATOM   1200  CG  ASN A1028       3.878  12.147  12.151  1.00 79.83           C  
ATOM   1201  ND2 ASN A1028       2.617  12.152  12.511  1.00 79.83           N  
ATOM   1202  OD1 ASN A1028       4.458  13.204  11.929  1.00 79.83           O  
ATOM   1203  N   ALA A1029       7.571  12.671  12.219  1.00 73.66           N  
ATOM   1204  CA  ALA A1029       8.400  13.528  13.069  1.00 73.66           C  
ATOM   1205  C   ALA A1029       7.613  14.308  14.147  1.00 73.66           C  
ATOM   1206  O   ALA A1029       8.227  14.816  15.085  1.00 73.66           O  
ATOM   1207  CB  ALA A1029       9.214  14.460  12.162  1.00 73.66           C  
ATOM   1208  N   LYS A1030       6.272  14.383  14.056  1.00 66.91           N  
ATOM   1209  CA  LYS A1030       5.400  14.936  15.112  1.00 66.91           C  
ATOM   1210  C   LYS A1030       5.215  13.991  16.314  1.00 66.91           C  
ATOM   1211  O   LYS A1030       4.851  14.463  17.387  1.00 66.91           O  
ATOM   1212  CB  LYS A1030       4.006  15.273  14.549  1.00 66.91           C  
ATOM   1213  CG  LYS A1030       3.945  16.284  13.388  1.00 66.91           C  
ATOM   1214  CD  LYS A1030       2.468  16.473  12.987  1.00 66.91           C  
ATOM   1215  CE  LYS A1030       2.252  17.369  11.759  1.00 66.91           C  
ATOM   1216  NZ  LYS A1030       0.803  17.449  11.406  1.00 66.91           N1+
ATOM   1217  N   SER A1031       5.439  12.683  16.151  1.00 69.23           N  
ATOM   1218  CA  SER A1031       5.089  11.646  17.136  1.00 69.23           C  
ATOM   1219  C   SER A1031       6.297  10.841  17.634  1.00 69.23           C  
ATOM   1220  O   SER A1031       6.150   9.681  17.988  1.00 69.23           O  
ATOM   1221  CB  SER A1031       3.976  10.736  16.590  1.00 69.23           C  
ATOM   1222  OG  SER A1031       4.453   9.970  15.505  1.00 69.23           O  
ATOM   1223  N   LYS A1032       7.497  11.438  17.714  1.00 71.10           N  
ATOM   1224  CA  LYS A1032       8.768  10.735  18.030  1.00 71.10           C  
ATOM   1225  C   LYS A1032       8.764   9.802  19.252  1.00 71.10           C  
ATOM   1226  O   LYS A1032       9.578   8.889  19.311  1.00 71.10           O  
ATOM   1227  CB  LYS A1032       9.917  11.743  18.179  1.00 71.10           C  
ATOM   1228  CG  LYS A1032      10.266  12.389  16.835  1.00 71.10           C  
ATOM   1229  CD  LYS A1032      11.623  13.094  16.890  1.00 71.10           C  
ATOM   1230  CE  LYS A1032      11.975  13.560  15.476  1.00 71.10           C  
ATOM   1231  NZ  LYS A1032      13.400  13.949  15.363  1.00 71.10           N1+
ATOM   1232  N   HIS A1033       7.857  10.003  20.204  1.00 67.83           N  
ATOM   1233  CA  HIS A1033       7.655   9.115  21.349  1.00 67.83           C  
ATOM   1234  C   HIS A1033       7.197   7.692  20.952  1.00 67.83           C  
ATOM   1235  O   HIS A1033       7.513   6.744  21.665  1.00 67.83           O  
ATOM   1236  CB  HIS A1033       6.639   9.782  22.289  1.00 67.83           C  
ATOM   1237  CG  HIS A1033       5.272   9.925  21.668  1.00 67.83           C  
ATOM   1238  CD2 HIS A1033       4.268   8.996  21.720  1.00 67.83           C  
ATOM   1239  ND1 HIS A1033       4.825  10.964  20.877  1.00 67.83           N  
ATOM   1240  CE1 HIS A1033       3.578  10.663  20.469  1.00 67.83           C  
ATOM   1241  NE2 HIS A1033       3.206   9.475  20.956  1.00 67.83           N  
ATOM   1242  N   SER A1034       6.496   7.517  19.821  1.00 74.04           N  
ATOM   1243  CA  SER A1034       6.055   6.205  19.317  1.00 74.04           C  
ATOM   1244  C   SER A1034       7.178   5.406  18.654  1.00 74.04           C  
ATOM   1245  O   SER A1034       7.081   4.186  18.544  1.00 74.04           O  
ATOM   1246  CB  SER A1034       4.892   6.369  18.322  1.00 74.04           C  
ATOM   1247  OG  SER A1034       5.293   7.025  17.127  1.00 74.04           O  
ATOM   1248  N   TRP A1035       8.251   6.074  18.216  1.00 84.63           N  
ATOM   1249  CA  TRP A1035       9.232   5.505  17.288  1.00 84.63           C  
ATOM   1250  C   TRP A1035       9.974   4.294  17.845  1.00 84.63           C  
ATOM   1251  O   TRP A1035      10.159   3.326  17.116  1.00 84.63           O  
ATOM   1252  CB  TRP A1035      10.251   6.576  16.907  1.00 84.63           C  
ATOM   1253  CG  TRP A1035       9.787   7.685  16.018  1.00 84.63           C  
ATOM   1254  CD1 TRP A1035       8.515   8.015  15.683  1.00 84.63           C  
ATOM   1255  CD2 TRP A1035      10.644   8.568  15.245  1.00 84.63           C  
ATOM   1256  CE2 TRP A1035       9.820   9.391  14.425  1.00 84.63           C  
ATOM   1257  CE3 TRP A1035      12.043   8.693  15.110  1.00 84.63           C  
ATOM   1258  NE1 TRP A1035       8.531   9.062  14.782  1.00 84.63           N  
ATOM   1259  CZ2 TRP A1035      10.363  10.266  13.479  1.00 84.63           C  
ATOM   1260  CZ3 TRP A1035      12.600   9.560  14.155  1.00 84.63           C  
ATOM   1261  CH2 TRP A1035      11.755  10.317  13.326  1.00 84.63           C  
ATOM   1262  N   ARG A1036      10.360   4.324  19.130  1.00 86.21           N  
ATOM   1263  CA  ARG A1036      10.967   3.169  19.813  1.00 86.21           C  
ATOM   1264  C   ARG A1036      10.080   1.933  19.647  1.00 86.21           C  
ATOM   1265  O   ARG A1036      10.540   0.928  19.117  1.00 86.21           O  
ATOM   1266  CB  ARG A1036      11.236   3.505  21.293  1.00 86.21           C  
ATOM   1267  CG  ARG A1036      11.593   2.247  22.101  1.00 86.21           C  
ATOM   1268  CD  ARG A1036      11.866   2.513  23.583  1.00 86.21           C  
ATOM   1269  NE  ARG A1036      13.247   2.955  23.845  1.00 86.21           N  
ATOM   1270  CZ  ARG A1036      14.281   2.146  24.005  1.00 86.21           C  
ATOM   1271  NH1 ARG A1036      14.217   0.859  23.797  1.00 86.21           N1+
ATOM   1272  NH2 ARG A1036      15.421   2.637  24.409  1.00 86.21           N  
ATOM   1273  N   LYS A1037       8.797   2.053  20.010  1.00 84.47           N  
ATOM   1274  CA  LYS A1037       7.835   0.955  19.902  1.00 84.47           C  
ATOM   1275  C   LYS A1037       7.648   0.516  18.448  1.00 84.47           C  
ATOM   1276  O   LYS A1037       7.696  -0.672  18.184  1.00 84.47           O  
ATOM   1277  CB  LYS A1037       6.499   1.332  20.561  1.00 84.47           C  
ATOM   1278  CG  LYS A1037       5.619   0.077  20.633  1.00 84.47           C  
ATOM   1279  CD  LYS A1037       4.169   0.349  21.024  1.00 84.47           C  
ATOM   1280  CE  LYS A1037       3.452  -0.995  20.865  1.00 84.47           C  
ATOM   1281  NZ  LYS A1037       1.983  -0.849  20.805  1.00 84.47           N1+
ATOM   1282  N   GLN A1038       7.501   1.444  17.498  1.00 90.05           N  
ATOM   1283  CA  GLN A1038       7.365   1.088  16.076  1.00 90.05           C  
ATOM   1284  C   GLN A1038       8.568   0.286  15.550  1.00 90.05           C  
ATOM   1285  O   GLN A1038       8.388  -0.617  14.741  1.00 90.05           O  
ATOM   1286  CB  GLN A1038       7.172   2.353  15.224  1.00 90.05           C  
ATOM   1287  CG  GLN A1038       5.794   2.999  15.413  1.00 90.05           C  
ATOM   1288  CD  GLN A1038       5.673   4.274  14.589  1.00 90.05           C  
ATOM   1289  NE2 GLN A1038       5.295   4.175  13.333  1.00 90.05           N  
ATOM   1290  OE1 GLN A1038       5.935   5.371  15.077  1.00 90.05           O  
ATOM   1291  N   ILE A1039       9.789   0.574  16.016  1.00 93.19           N  
ATOM   1292  CA  ILE A1039      10.997  -0.182  15.643  1.00 93.19           C  
ATOM   1293  C   ILE A1039      11.025  -1.547  16.347  1.00 93.19           C  
ATOM   1294  O   ILE A1039      11.315  -2.551  15.701  1.00 93.19           O  
ATOM   1295  CB  ILE A1039      12.265   0.655  15.931  1.00 93.19           C  
ATOM   1296  CG1 ILE A1039      12.280   1.947  15.084  1.00 93.19           C  
ATOM   1297  CG2 ILE A1039      13.553  -0.135  15.638  1.00 93.19           C  
ATOM   1298  CD1 ILE A1039      13.152   3.047  15.695  1.00 93.19           C  
ATOM   1299  N   GLU A1040      10.688  -1.606  17.637  1.00 91.83           N  
ATOM   1300  CA  GLU A1040      10.594  -2.851  18.419  1.00 91.83           C  
ATOM   1301  C   GLU A1040       9.516  -3.805  17.847  1.00 91.83           C  
ATOM   1302  O   GLU A1040       9.789  -4.989  17.629  1.00 91.83           O  
ATOM   1303  CB  GLU A1040      10.362  -2.493  19.909  1.00 91.83           C  
ATOM   1304  CG  GLU A1040      11.611  -1.868  20.584  1.00 91.83           C  
ATOM   1305  CD  GLU A1040      11.367  -1.175  21.947  1.00 91.83           C  
ATOM   1306  OE1 GLU A1040      12.364  -0.743  22.588  1.00 91.83           O  
ATOM   1307  OE2 GLU A1040      10.199  -0.995  22.361  1.00 91.83           O1-
ATOM   1308  N   ASP A1041       8.335  -3.285  17.494  1.00 89.77           N  
ATOM   1309  CA  ASP A1041       7.253  -4.006  16.809  1.00 89.77           C  
ATOM   1310  C   ASP A1041       7.717  -4.491  15.417  1.00 89.77           C  
ATOM   1311  O   ASP A1041       7.607  -5.677  15.096  1.00 89.77           O  
ATOM   1312  CB  ASP A1041       5.996  -3.108  16.667  1.00 89.77           C  
ATOM   1313  CG  ASP A1041       5.200  -2.792  17.954  1.00 89.77           C  
ATOM   1314  OD1 ASP A1041       5.371  -3.475  18.987  1.00 89.77           O  
ATOM   1315  OD2 ASP A1041       4.341  -1.875  17.905  1.00 89.77           O1-
ATOM   1316  N   GLN A1042       8.300  -3.612  14.591  1.00 92.08           N  
ATOM   1317  CA  GLN A1042       8.741  -3.950  13.229  1.00 92.08           C  
ATOM   1318  C   GLN A1042       9.875  -4.990  13.212  1.00 92.08           C  
ATOM   1319  O   GLN A1042       9.859  -5.891  12.372  1.00 92.08           O  
ATOM   1320  CB  GLN A1042       9.139  -2.652  12.505  1.00 92.08           C  
ATOM   1321  CG  GLN A1042       9.428  -2.783  11.002  1.00 92.08           C  
ATOM   1322  CD  GLN A1042       8.177  -2.905  10.128  1.00 92.08           C  
ATOM   1323  NE2 GLN A1042       8.217  -2.335   8.942  1.00 92.08           N  
ATOM   1324  OE1 GLN A1042       7.170  -3.516  10.468  1.00 92.08           O  
ATOM   1325  N   MET A1043      10.822  -4.932  14.155  1.00 91.69           N  
ATOM   1326  CA  MET A1043      11.858  -5.963  14.316  1.00 91.69           C  
ATOM   1327  C   MET A1043      11.271  -7.297  14.808  1.00 91.69           C  
ATOM   1328  O   MET A1043      11.716  -8.363  14.383  1.00 91.69           O  
ATOM   1329  CB  MET A1043      12.965  -5.462  15.259  1.00 91.69           C  
ATOM   1330  CG  MET A1043      13.830  -4.361  14.625  1.00 91.69           C  
ATOM   1331  SD  MET A1043      14.713  -4.797  13.096  1.00 91.69           S  
ATOM   1332  CE  MET A1043      15.815  -6.106  13.698  1.00 91.69           C  
ATOM   1333  N   THR A1044      10.213  -7.263  15.625  1.00 88.90           N  
ATOM   1334  CA  THR A1044       9.484  -8.472  16.045  1.00 88.90           C  
ATOM   1335  C   THR A1044       8.764  -9.138  14.862  1.00 88.90           C  
ATOM   1336  O   THR A1044       8.822 -10.363  14.713  1.00 88.90           O  
ATOM   1337  CB  THR A1044       8.510  -8.151  17.192  1.00 88.90           C  
ATOM   1338  CG2 THR A1044       7.818  -9.402  17.735  1.00 88.90           C  
ATOM   1339  OG1 THR A1044       9.224  -7.591  18.270  1.00 88.90           O  
ATOM   1340  N   ARG A1045       8.161  -8.355  13.953  1.00 89.44           N  
ATOM   1341  CA  ARG A1045       7.623  -8.860  12.669  1.00 89.44           C  
ATOM   1342  C   ARG A1045       8.731  -9.450  11.789  1.00 89.44           C  
ATOM   1343  O   ARG A1045       8.588 -10.542  11.246  1.00 89.44           O  
ATOM   1344  CB  ARG A1045       6.881  -7.750  11.907  1.00 89.44           C  
ATOM   1345  CG  ARG A1045       5.658  -7.199  12.652  1.00 89.44           C  
ATOM   1346  CD  ARG A1045       4.942  -6.166  11.778  1.00 89.44           C  
ATOM   1347  NE  ARG A1045       3.930  -5.424  12.549  1.00 89.44           N  
ATOM   1348  CZ  ARG A1045       3.905  -4.119  12.774  1.00 89.44           C  
ATOM   1349  NH1 ARG A1045       4.778  -3.272  12.296  1.00 89.44           N1+
ATOM   1350  NH2 ARG A1045       2.955  -3.612  13.497  1.00 89.44           N  
ATOM   1351  N   LEU A1046       9.870  -8.765  11.701  1.00 88.89           N  
ATOM   1352  CA  LEU A1046      11.020  -9.181  10.894  1.00 88.89           C  
ATOM   1353  C   LEU A1046      11.560 -10.568  11.294  1.00 88.89           C  
ATOM   1354  O   LEU A1046      11.909 -11.363  10.421  1.00 88.89           O  
ATOM   1355  CB  LEU A1046      12.064  -8.051  10.969  1.00 88.89           C  
ATOM   1356  CG  LEU A1046      13.185  -8.169   9.931  1.00 88.89           C  
ATOM   1357  CD1 LEU A1046      13.693  -6.786   9.517  1.00 88.89           C  
ATOM   1358  CD2 LEU A1046      14.384  -8.965  10.447  1.00 88.89           C  
ATOM   1359  N   CYS A1047      11.557 -10.891  12.590  1.00 80.89           N  
ATOM   1360  CA  CYS A1047      12.012 -12.181  13.119  1.00 80.89           C  
ATOM   1361  C   CYS A1047      10.933 -13.285  13.164  1.00 80.89           C  
ATOM   1362  O   CYS A1047      11.273 -14.442  13.411  1.00 80.89           O  
ATOM   1363  CB  CYS A1047      12.622 -11.932  14.506  1.00 80.89           C  
ATOM   1364  SG  CYS A1047      14.116 -10.910  14.330  1.00 80.89           S  
ATOM   1365  N   SER A1048       9.652 -12.976  12.931  1.00 83.05           N  
ATOM   1366  CA  SER A1048       8.544 -13.944  13.037  1.00 83.05           C  
ATOM   1367  C   SER A1048       8.054 -14.459  11.671  1.00 83.05           C  
ATOM   1368  O   SER A1048       8.300 -13.835  10.629  1.00 83.05           O  
ATOM   1369  CB  SER A1048       7.406 -13.379  13.905  1.00 83.05           C  
ATOM   1370  OG  SER A1048       7.038 -12.073  13.531  1.00 83.05           O  
ATOM   1371  N   PRO A1049       7.383 -15.628  11.619  1.00 82.77           N  
ATOM   1372  CA  PRO A1049       6.728 -16.111  10.403  1.00 82.77           C  
ATOM   1373  C   PRO A1049       5.629 -15.146   9.924  1.00 82.77           C  
ATOM   1374  O   PRO A1049       4.920 -14.537  10.720  1.00 82.77           O  
ATOM   1375  CB  PRO A1049       6.158 -17.493  10.753  1.00 82.77           C  
ATOM   1376  CG  PRO A1049       5.963 -17.403  12.266  1.00 82.77           C  
ATOM   1377  CD  PRO A1049       7.157 -16.568  12.710  1.00 82.77           C  
TER   
END
